# Supplementary material for: Estradiol increases risk of topoisomerase IIβ-mediated DNA strand breaks to initiate Xp11.2 translocation renal cell carcinoma
Source: Cell Commun Signal. 2021 Nov 16;19:114. doi: 10.1186/s12964-021-00790-3 (PMC8594210; doi:10.1186/s12964-021-00790-3)
Supplement: Supplementary file 3 — Additional file 2. Results of putative transcription factors that can bind to the promoter region of TFE3. [file 12964_2021_790_MOESM3_ESM.xlsx]

## Sheet: Promoter
Gene	Promoter sequence
TFE3	ATCTCGGCTCACTGCAACCTCCGCCTGTCGGGTTCAAGCTATTCTCCTGCCTCAGCCTCCCGAGTAGCTGGGACTACAGGCCAGGCGCAGACCACCACGCCCGGCTAATTTTTGTATTTTTGTAGAGACGAGGTTTTGCCATGTTGGCCAGGCTGGTATCGAACTTCTGGCCTCAAGCGACCCACCAACCTTGGCCTCCCAAACTGCTGGATTACAGGTGTGAGCCACCGTGCCCGGCCCATTCTTACATGTTTAAGGCATCATAGGAATTTTAACATTGGATCTACAAGTTCCGTTTTAGAGTTTTGATTGGTACAATTGGTAATGTATTCTTTTTTCTTTTTTTTTTTTTTTTGAGACTGAGTCTCACTCTGTCACCCAGGCTGCAGTGCAGTGACA…

## Sheet: JASPAR -Profile Cart
ID	Name	Species	Class	Family
MA0002.1	RUNX1	Homo sapiens	Runt domain factors	Runt-related factors
MA0003.1	TFAP2A	Homo sapiens	Basic helix-span-helix factors (bHSH)	AP-2
MA0003.2	TFAP2A	Homo sapiens	Basic helix-span-helix factors (bHSH)	AP-2
MA0003.3	TFAP2A	Homo sapiens	Basic helix-span-helix factors (bHSH)	AP-2
MA0003.4	TFAP2A	Homo sapiens	Basic helix-span-helix factors (bHSH)	AP-2
MA0007.2	AR	Homo sapiens	Nuclear receptors with C4 zinc fingers	Steroid hormone receptors (NR3)
MA0009.2	TBXT	Homo sapiens	T-Box factors	Brachyury-related factors
MA0014.2	PAX5	Homo sapiens	Paired box factors	Paired domain only
MA0014.3	PAX5	Homo sapiens	Paired box factors	Paired domain only
MA0017.1	NR2F1	Homo sapiens	Nuclear receptors with C4 zinc fingers	RXR-related receptors (NR2)
MA0017.2	NR2F1	Homo sapiens	Nuclear receptors with C4 zinc fingers	RXR-related receptors (NR2)
MA0018.1	CREB1	Homo sapiens	Basic leucine zipper factors (bZIP)	CREB-related factors
MA0018.2	CREB1	Mus musculus Rattus norvegicus Homo sapiens	Basic leucine zipper factors (bZIP)	CREB-related factors
MA0018.3	CREB1	Homo sapiens	Basic leucine zipper factors (bZIP)	CREB-related factors
MA0018.4	CREB1	Homo sapiens	Basic leucine zipper factors (bZIP)	CREB-related factors
MA0024.1	E2F1	Homo sapiens	Fork head / winged helix factors	E2F-related factors
MA0024.2	E2F1	Homo sapiens	Fork head / winged helix factors	E2F-related factors
MA0024.3	E2F1	Homo sapiens	Fork head / winged helix factors	E2F-related factors
MA0025.1	NFIL3	Homo sapiens	Basic leucine zipper factors (bZIP)	C/EBP-related factors
MA0025.2	NFIL3	Homo sapiens	Basic leucine zipper factors (bZIP)	C/EBP-related
MA0027.2	EN1	Homo sapiens	Homeo domain factors	NK-related factors
MA0028.1	ELK1	Homo sapiens	Tryptophan cluster factors	Ets-related factors
MA0028.2	ELK1	Homo sapiens	Tryptophan cluster factors	Ets-related factors
MA0030.1	FOXF2	Homo sapiens	Fork head / winged helix factors	Forkhead box (FOX) factors
MA0031.1	FOXD1	Homo sapiens	Fork head / winged helix factors	Forkhead box (FOX) factors
MA0032.1	FOXC1	Homo sapiens	Fork head / winged helix factors	Forkhead box (FOX) factors
MA0032.2	FOXC1	Homo sapiens	Fork head / winged helix factors	Forkhead box (FOX) factors
MA0033.1	FOXL1	Homo sapiens	Fork head / winged helix factors	Forkhead box (FOX) factors
MA0033.2	FOXL1	Homo sapiens	Fork head / winged helix factors	Forkhead box (FOX) factors
MA0035.4	GATA1	Homo sapiens	Other C4 zinc finger-type factors	GATA-type zinc fingers
MA0036.1	GATA2	Homo sapiens	Other C4 zinc finger-type factors	GATA-type zinc fingers
MA0036.2	GATA2	Homo sapiens	Other C4 zinc finger-type factors	GATA-type zinc fingers
MA0036.3	GATA2	Homo sapiens	Other C4 zinc finger-type factors	GATA-type zinc fingers
MA0037.1	GATA3	Homo sapiens	Other C4 zinc finger-type factors	GATA-type zinc fingers
MA0037.2	GATA3	Homo sapiens	Other C4 zinc finger-type factors	GATA-type zinc fingers
MA0037.3	GATA3	Homo sapiens	Other C4 zinc finger-type factors	GATA-type zinc fingers
MA0038.2	GFI1	Homo sapiens	C2H2 zinc finger factors	More than 3 adjacent zinc finger factors
MA0039.3	KLF4	Homo sapiens	C2H2 zinc finger factors	Three-zinc finger Kruppel-related factors
MA0039.4	KLF4	Homo sapiens	C2H2 zinc finger factors	Three-zinc finger Kruppel-related factors
MA0042.1	FOXI1	Homo sapiens	Fork head / winged helix factors	Forkhead box (FOX) factors
MA0042.2	FOXI1	Homo sapiens	Fork head / winged helix factors	Forkhead box (FOX) factors
MA0043.1	HLF	Homo sapiens	Basic leucine zipper factors (bZIP)	C/EBP-related factors
MA0043.2	HLF	Homo sapiens	Basic leucine zipper factors (bZIP)	C/EBP-related factors
MA0043.3	HLF	Homo sapiens	Basic leucine zipper factors (bZIP)	C/EBP-related
MA0046.2	HNF1A	Homo sapiens	Homeo domain factors	POU domain factors
MA0047.3	FOXA2	Homo sapiens	Fork head / winged helix factors	Forkhead box (FOX) factors
MA0048.1	NHLH1	Homo sapiens	Basic helix-loop-helix factors (bHLH)	Tal-related factors
MA0048.2	NHLH1	Homo sapiens	Basic helix-loop-helix factors (bHLH)	Tal-related factors
MA0050.1	IRF1	Homo sapiens	Tryptophan cluster factors	Interferon-regulatory factors
MA0050.2	IRF1	Homo sapiens	Tryptophan cluster factors	Interferon-regulatory factors
MA0051.1	IRF2	Homo sapiens	Tryptophan cluster factors	Interferon-regulatory factors
MA0052.1	MEF2A	Homo sapiens	MADS box factors	Regulators of differentiation
MA0052.2	MEF2A	Homo sapiens	MADS box factors	Regulators of differentiation
MA0052.3	MEF2A	Homo sapiens	MADS box factors	Regulators of differentiation
MA0052.4	MEF2A	Homo sapiens	MADS box factors	Regulators of differentiation
MA0056.1	MZF1	Homo sapiens	C2H2 zinc finger factors	More than 3 adjacent zinc finger factors
MA0056.2	MZF1	Homo sapiens	C2H2 zinc finger factors	More than 3 adjacent zinc finger factors
MA0057.1	MZF1(var.2)	Homo sapiens	C2H2 zinc finger factors	More than 3 adjacent zinc finger factors
MA0058.1	MAX	Homo sapiens	Basic helix-loop-helix factors (bHLH)	bHLH-ZIP factors
MA0058.2	MAX	Homo sapiens	Basic helix-loop-helix factors (bHLH)	bHLH-ZIP factors
MA0058.3	MAX	Homo sapiens	Basic helix-loop-helix factors (bHLH)	bHLH-ZIP factors
MA0059.1	MAX::MYC	Homo sapiens	Basic helix-loop-helix factors (bHLH)::Basic helix-loop-helix factors (bHLH)	bHLH-ZIP factors::bHLH-ZIP factors
MA0060.1	NFYA	Mus musculus Rattus norvegicus Xenopus laevis Xenopus (Silurana) tropicalis Gallus gallus Homo sapiens Bos taurus Oryctolagus cuniculus	Other alpha	NFY
MA0060.2	NFYA	Homo sapiens	Other alpha	NFY
MA0060.3	NFYA	Homo sapiens	Other alpha	NFY
MA0062.1	GABPA	Homo sapiens	Tryptophan cluster factors	Ets-related factors
MA0062.3	GABPA	Homo sapiens	Tryptophan cluster factors	Ets-related factors
MA0063.2	NKX2-5	Homo sapiens	Homeo domain factors	NK-related factors
MA0065.1	PPARG::RXRA	Homo sapiens	Nuclear receptors with C4 zinc fingers::Nuclear receptors with C4 zinc fingers	Thyroid hormone receptor-related factors (NR1)::RXR-related receptors (NR2)
MA0066.1	PPARG	Homo sapiens	Nuclear receptors with C4 zinc fingers	Thyroid hormone receptor-related factors (NR1)
MA0068.2	PAX4	Homo sapiens	Paired box factors	Paired plus homeo domain
MA0069.1	PAX6	Homo sapiens	Paired box factors	Paired plus homeo domain
MA0070.1	PBX1	Homo sapiens	Homeo domain factors	TALE-type homeo domain factors
MA0071.1	RORA	Homo sapiens	Nuclear receptors with C4 zinc fingers	Thyroid hormone receptor-related factors (NR1)
MA0072.1	RORA(var.2)	Homo sapiens	Nuclear receptors with C4 zinc fingers	Thyroid hormone receptor-related factors (NR1)
MA0073.1	RREB1	Homo sapiens	C2H2 zinc finger factors	Factors with multiple dispersed zinc fingers
MA0074.1	RXRA::VDR	Homo sapiens	Nuclear receptors with C4 zinc fingers::Nuclear receptors with C4 zinc fingers	RXR-related receptors (NR2)::Thyroid hormone receptor-related factors (NR1)
MA0075.3	PRRX2	Homo sapiens	Homeo domain factors	Paired-related HD factors
MA0076.1	ELK4	Homo sapiens	Tryptophan cluster factors	Ets-related factors
MA0076.2	ELK4	Homo sapiens	Tryptophan cluster factors	Ets-related factors
MA0077.1	SOX9	Homo sapiens	High-mobility group (HMG) domain factors	SOX-related factors
MA0079.1	SP1	Homo sapiens	C2H2 zinc finger factors	Three-zinc finger Krmeippel-related factors
MA0079.2	SP1	Mus musculus Rattus norvegicus Homo sapiens	C2H2 zinc finger factors	Three-zinc finger Krmeippel-related factors
MA0079.3	SP1	Homo sapiens	C2H2 zinc finger factors	Three-zinc finger Krmeippel-related factors
MA0079.4	SP1	Homo sapiens	C2H2 zinc finger factors	Three-zinc finger Kruppel-related factors
MA0080.1	SPI1	Homo sapiens	Tryptophan cluster factors	Ets-related factors
MA0080.2	SPI1	Homo sapiens	Tryptophan cluster factors	Ets-related factors
MA0080.4	SPI1	Homo sapiens	Tryptophan cluster factors	Ets-related factors
MA0080.5	SPI1	Homo sapiens	Tryptophan cluster factors	Ets-related factors
MA0081.1	SPIB	Homo sapiens	Tryptophan cluster factors	Ets-related factors
MA0081.2	SPIB	Homo sapiens	Tryptophan cluster factors	Ets-related factors
MA0083.1	SRF	Homo sapiens	MADS box factors	Responders to external signals (SRF/RLM1)
MA0083.2	SRF	Homo sapiens	MADS box factors	Responders to external signals (SRF/RLM1)
MA0083.3	SRF	Homo sapiens	MADS box factors	Responders to external signals (SRF/RLM1)
MA0084.1	SRY	Homo sapiens	High-mobility group (HMG) domain factors	SOX-related factors
MA0088.2	ZNF143	Homo sapiens	C2H2 zinc finger factors	More than 3 adjacent zinc finger factors
MA0089.2	NFE2L1	Homo sapiens	Basic leucine zipper factors (bZIP)	Jun-related factors
MA0090.1	TEAD1	Homo sapiens	TEA domain factors	TEF-1-related factors
MA0090.2	TEAD1	Homo sapiens	TEA domain factors	TEF-1-related factors
MA0090.3	TEAD1	Homo sapiens	TEA domain factors	TEF-1-related factors
MA0091.1	TAL1::TCF3	Homo sapiens	Basic helix-loop-helix factors (bHLH)::Basic helix-loop-helix factors (bHLH)	Tal-related factors::E2A-related factors
MA0093.1	USF1	Homo sapiens	Basic helix-loop-helix factors (bHLH)	bHLH-ZIP factors
MA0093.2	USF1	Homo sapiens	Basic helix-loop-helix factors (bHLH)	bHLH-ZIP factors
MA0093.3	USF1	Homo sapiens	Basic helix-loop-helix factors (bHLH)	bHLH-ZIP factors
MA0095.1	YY1	Homo sapiens	C2H2 zinc finger factors	More than 3 adjacent zinc finger factors
MA0095.2	YY1	Homo sapiens	C2H2 zinc finger factors	More than 3 adjacent zinc finger factors
MA0098.1	ETS1	Homo sapiens	Tryptophan cluster factors	Ets-related factors
MA0098.3	ETS1	Homo sapiens	Tryptophan cluster factors	Ets-related factors
MA0099.2	FOS::JUN	Mus musculus Rattus norvegicus Homo sapiens	Basic leucine zipper factors (bZIP)::Basic leucine zipper factors (bZIP)	Fos-related factors::Jun-related factors
MA0099.3	FOS::JUN	Homo sapiens	Basic leucine zipper factors (bZIP)::Basic leucine zipper factors (bZIP)	Fos-related factors::Jun-related factors
MA0100.3	MYB	Homo sapiens	Tryptophan cluster factors	Myb/SANT domain factors
MA0101.1	REL	Homo sapiens	Rel homology region (RHR) factors	NF-kappaB-related factors
MA0102.3	CEBPA	Homo sapiens	Basic leucine zipper factors (bZIP)	C/EBP-related factors
MA0102.4	CEBPA	Homo sapiens	Basic leucine zipper factors (bZIP)	C/EBP-related factors
MA0103.2	ZEB1	Homo sapiens	Homeo domain factors	HD-ZF factors
MA0103.3	ZEB1	Homo sapiens	Homeo domain factors	HD-ZF factors
MA0104.4	MYCN	Homo sapiens	Basic helix-loop-helix factors (bHLH)	bHLH-ZIP factors
MA0105.1	NFKB1	Mus musculus Rattus norvegicus Homo sapiens Oryctolagus cuniculus	Rel homology region (RHR) factors	NF-kappaB-related factors
MA0105.2	NFKB1	Homo sapiens	Rel homology region (RHR) factors	NF-kappaB-related factors
MA0105.3	NFKB1	Homo sapiens	Rel homology region (RHR) factors	NF-kappaB-related factors
MA0105.4	NFKB1	Homo sapiens	Rel homology region (RHR) factors	NF-kappaB-related factors
MA0106.1	TP53	Homo sapiens	p53 domain factors	p53-related factors
MA0106.2	TP53	Homo sapiens	p53 domain factors	p53-related factors
MA0106.3	TP53	Homo sapiens	p53 domain factors	p53-related factors
MA0107.1	RELA	Homo sapiens	Rel homology region (RHR) factors	NF-kappaB-related factors
MA0112.1	ESR1	Mus musculus Rattus norvegicus Xenopus laevis Xenopus (Silurana) tropicalis Gallus gallus Homo sapiens Bos taurus Oryctolagus cuniculus	Nuclear receptors with C4 zinc fingers	Steroid hormone receptors (NR3)
MA0112.2	ESR1	Homo sapiens	Nuclear receptors with C4 zinc fingers	Steroid hormone receptors (NR3)
MA0112.3	ESR1	Homo sapiens	Nuclear receptors with C4 zinc fingers	Steroid hormone receptors (NR3)
MA0113.1	NR3C1	Mus musculus Rattus norvegicus Oncorhynchus mykiss Gallus gallus Homo sapiens	Nuclear receptors with C4 zinc fingers	Steroid hormone receptors (NR3)
MA0113.3	NR3C1	Homo sapiens	Nuclear receptors with C4 zinc fingers	Steroid hormone receptors (NR3)
MA0114.2	HNF4A	Homo sapiens	Nuclear receptors with C4 zinc fingers	RXR-related receptors (NR2)
MA0114.4	HNF4A	Homo sapiens	Nuclear receptors with C4 zinc fingers	RXR-related receptors (NR2)
MA0115.1	NR1H2::RXRA	Homo sapiens	Nuclear receptors with C4 zinc fingers::Nuclear receptors with C4 zinc fingers	Thyroid hormone receptor-related factors (NR1)::RXR-related receptors (NR2)
MA0119.1	NFIC::TLX1	Homo sapiens	SMAD/NF-1 DNA-binding domain factors::Homeo domain factors	Nuclear factor 1::NK-related factors
MA0122.2	NKX3-2	Homo sapiens	Homeo domain factors	NK-related factors
MA0124.1	NKX3-1	Homo sapiens	Homeo domain factors	NK-related factors
MA0130.1	ZNF354C	Homo sapiens	C2H2 zinc finger factors	More than 3 adjacent zinc finger factors
MA0131.1	HINFP	Homo sapiens	C2H2 zinc finger factors	Factors with multiple dispersed zinc fingers
MA0131.2	HINFP	Homo sapiens	C2H2 zinc finger factors	Factors with multiple dispersed zinc fingers
MA0132.2	PDX1	Homo sapiens	Homeo domain factors	HOX-related factors
MA0136.2	ELF5	Homo sapiens	Tryptophan cluster factors	Ets-related factors
MA0137.1	STAT1	Homo sapiens	STAT domain factors	STAT factors
MA0137.2	STAT1	Homo sapiens	STAT domain factors	STAT factors
MA0137.3	STAT1	Homo sapiens	STAT domain factors	STAT factors
MA0138.1	REST	Homo sapiens	C2H2 zinc finger factors	Factors with multiple dispersed zinc fingers
MA0138.2	REST	Homo sapiens	C2H2 zinc finger factors	Factors with multiple dispersed zinc fingers
MA0139.1	CTCF	Homo sapiens	C2H2 zinc finger factors	More than 3 adjacent zinc finger factors
MA0140.2	GATA1::TAL1	Homo sapiens	Other C4 zinc finger-type factors::Basic helix-loop-helix factors (bHLH)	GATA-type zinc fingers::Tal-related factors
MA0141.3	ESRRB	Homo sapiens	Nuclear receptors with C4 zinc fingers	Steroid hormone receptors (NR3)
MA0143.4	SOX2	Homo sapiens	High-mobility group (HMG) domain factors	SOX-related factors
MA0144.2	STAT3	Homo sapiens	STAT domain factors	STAT factors
MA0145.3	TFCP2	Homo sapiens	Grainyhead domain factors	CP2-related factors
MA0147.3	MYC	Homo sapiens	Basic helix-loop-helix factors (bHLH)	bHLH-ZIP factors
MA0148.1	FOXA1	Homo sapiens	Fork head / winged helix factors	Forkhead box (FOX) factors
MA0148.2	FOXA1	Homo sapiens	Fork head / winged helix factors	Forkhead box (FOX) factors
MA0148.3	FOXA1	Homo sapiens	Fork head / winged helix factors	Forkhead box (FOX) factors
MA0148.4	FOXA1	Homo sapiens	Fork head / winged helix factors	Forkhead box (FOX) factors
MA0149.1	EWSR1-FLI1	Homo sapiens	Tryptophan cluster factors	Ets-related factors
MA0150.1	NFE2L2	Homo sapiens	Basic leucine zipper factors (bZIP)	Jun-related factors
MA0152.1	NFATC2	Mus musculus Rattus norvegicus Homo sapiens	Rel homology region (RHR) factors	NFAT-related factors
MA0153.1	HNF1B	Mus musculus Homo sapiens	Homeo domain factors	POU domain factors
MA0153.2	HNF1B	Homo sapiens	Homeo domain factors	POU domain factors
MA0154.2	EBF1	Homo sapiens	Rel homology region (RHR) factors	Early B-Cell Factor-related factors
MA0154.3	EBF1	Homo sapiens	Rel homology region (RHR) factors	Early B-Cell Factor-related factors
MA0154.4	EBF1	Homo sapiens	Rel homology region (RHR) factors	Early B-Cell Factor-related factors
MA0155.1	INSM1	Homo sapiens	C2H2 zinc finger factors	Factors with multiple dispersed zinc fingers
MA0156.1	FEV	Rattus norvegicus Homo sapiens	Tryptophan cluster factors	Ets-related factors
MA0156.2	FEV	Homo sapiens	Tryptophan cluster factors	Ets-related factors
MA0157.1	FOXO3	Mus musculus Homo sapiens	Fork head / winged helix factors	Forkhead box (FOX) factors
MA0157.2	FOXO3	Homo sapiens	Fork head / winged helix factors	Forkhead box (FOX) factors
MA0158.1	HOXA5	Mus musculus Homo sapiens	Homeo domain factors	HOX-related factors
MA0158.2	HOXA5	Homo sapiens	Homeo domain factors	HOX-related factors
MA0159.1	RARA::RXRA	Homo sapiens	Nuclear receptors with C4 zinc fingers::Nuclear receptors with C4 zinc fingers	Thyroid hormone receptor-related factors (NR1)::RXR-related receptors (NR2)
MA0160.1	NR4A2	Mus musculus Rattus norvegicus Homo sapiens	Nuclear receptors with C4 zinc fingers	NGFI-B-related receptors (NR4)
MA0161.1	NFIC	Homo sapiens	SMAD/NF-1 DNA-binding domain factors	Nuclear factor 1
MA0161.2	NFIC	Homo sapiens	SMAD/NF-1 DNA-binding domain factors	Nuclear factor 1
MA0162.2	EGR1	Homo sapiens	C2H2 zinc finger factors	Three-zinc finger Kruppel-related factors
MA0162.3	EGR1	Homo sapiens	C2H2 zinc finger factors	Three-zinc finger Kruppel-related factors
MA0162.4	EGR1	Homo sapiens	C2H2 zinc finger factors	Three-zinc finger Kruppel-related factors
MA0163.1	PLAG1	Homo sapiens	C2H2 zinc finger factors	More than 3 adjacent zinc finger factors
MA0258.1	ESR2	Homo sapiens	Nuclear receptors with C4 zinc fingers	Steroid hormone receptors (NR3)
MA0258.2	ESR2	Homo sapiens	Nuclear receptors with C4 zinc fingers	Steroid hormone receptors (NR3)
MA0259.1	ARNT::HIF1A	Mus musculus Rattus rattus Homo sapiens Oryctolagus cuniculus	Basic helix-loop-helix factors (bHLH)::Basic helix-loop-helix factors (bHLH)	PAS domain factors::PAS domain factors
MA0442.1	SOX10	Mus musculus Rattus norvegicus Homo sapiens	High-mobility group (HMG) domain factors	SOX-related factors
MA0442.2	SOX10	Homo sapiens	High-mobility group (HMG) domain factors	SOX-related factors
MA0462.1	BATF::JUN	Homo sapiens	Basic leucine zipper factors (bZIP)::Basic leucine zipper factors (bZIP)	B-ATF-related factors::Jun-related factors
MA0462.2	BATF::JUN	Homo sapiens	Basic leucine zipper factors (bZIP)::Basic leucine zipper factors (bZIP)	B-ATF-related factors::Jun-related factors
MA0463.2	BCL6	Homo sapiens	C2H2 zinc finger factors	More than 3 adjacent zinc finger factors
MA0464.2	BHLHE40	Homo sapiens	Basic helix-loop-helix factors (bHLH)	Hairy-related factors
MA0465.1	CDX2	Homo sapiens	Homeo domain factors	HOX-related factors
MA0465.2	CDX2	Homo sapiens	Homeo domain factors	HOX-related factors
MA0466.1	CEBPB	Homo sapiens	Basic leucine zipper factors (bZIP)	C/EBP-related factors
MA0466.2	CEBPB	Homo sapiens	Basic leucine zipper factors (bZIP)	C/EBP-related factors
MA0468.1	DUX4	Homo sapiens	Homeo domain factors	Paired-related HD factors
MA0469.2	E2F3	Homo sapiens	Fork head / winged helix factors	E2F-related factors
MA0469.3	E2F3	Homo sapiens	Fork head / winged helix factors	E2F-related factors
MA0470.1	E2F4	Homo sapiens	Fork head / winged helix factors	E2F-related factors
MA0470.2	E2F4	Homo sapiens	Fork head / winged helix factors	E2F-related factors
MA0471.1	E2F6	Homo sapiens	Fork head / winged helix factors	E2F-related factors
MA0471.2	E2F6	Homo sapiens	Fork head / winged helix factors	E2F-related factors
MA0472.2	EGR2	Homo sapiens	C2H2 zinc finger factors	Three-zinc finger Krmeippel-related factors
MA0473.1	ELF1	Homo sapiens	Tryptophan cluster factors	Ets-related factors
MA0473.2	ELF1	Homo sapiens	Tryptophan cluster factors	Ets-related factors
MA0473.3	ELF1	Homo sapiens	Tryptophan cluster factors	Ets-related factors
MA0474.2	ERG	Homo sapiens	Tryptophan cluster factors	Ets-related factors
MA0475.1	FLI1	Homo sapiens	Tryptophan cluster factors	Ets-related factors
MA0475.2	FLI1	Homo sapiens	Tryptophan cluster factors	Ets-related factors
MA0476.1	FOS	Homo sapiens	Basic leucine zipper factors (bZIP)	Fos-related factors
MA0477.1	FOSL1	Homo sapiens	Basic leucine zipper factors (bZIP)	Fos-related factors
MA0477.2	FOSL1	Homo sapiens	Basic leucine zipper factors (bZIP)	Fos-related factors
MA0478.1	FOSL2	Homo sapiens	Basic leucine zipper factors (bZIP)	Fos-related factors
MA0479.1	FOXH1	Homo sapiens	Fork head / winged helix factors	Forkhead box (FOX) factors
MA0481.1	FOXP1	Homo sapiens	Fork head / winged helix factors	Forkhead box (FOX) factors
MA0481.2	FOXP1	Homo sapiens	Fork head / winged helix factors	Forkhead box (FOX) factors
MA0481.3	FOXP1	Homo sapiens	Fork head / winged helix factors	Forkhead box (FOX) factors
MA0482.2	GATA4	Homo sapiens	Other C4 zinc finger-type factors	GATA-type zinc fingers
MA0484.1	HNF4G	Homo sapiens	Nuclear receptors with C4 zinc fingers	RXR-related receptors (NR2)
MA0484.2	HNF4G	Homo sapiens	Nuclear receptors with C4 zinc fingers	RXR-related receptors (NR2)
MA0485.2	HOXC9	Homo sapiens	Homeo domain factors	HOX-related factors
MA0486.1	HSF1	Homo sapiens	Heat shock factors	HSF factors
MA0486.2	HSF1	Homo sapiens	Heat shock factors	HSF factors
MA0488.1	JUN	Homo sapiens	Basic leucine zipper factors (bZIP)	Jun-related factors
MA0489.1	JUN(var.2)	Homo sapiens	Basic leucine zipper factors (bZIP)	Jun-related factors
MA0490.1	JUNB	Homo sapiens	Basic leucine zipper factors (bZIP)	Jun-related factors
MA0490.2	JUNB	Homo sapiens	Basic leucine zipper factors (bZIP)	Jun-related factors
MA0491.1	JUND	Homo sapiens	Basic leucine zipper factors (bZIP)	Jun-related factors
MA0491.2	JUND	Homo sapiens	Basic leucine zipper factors (bZIP)	Jun-related factors
MA0492.1	JUND(var.2)	Homo sapiens	Basic leucine zipper factors (bZIP)	Jun-related factors
MA0495.1	MAFF	Homo sapiens	Basic leucine zipper factors (bZIP)	Maf-related factors
MA0495.2	MAFF	Homo sapiens	Basic leucine zipper factors (bZIP)	Maf-related factors
MA0495.3	MAFF	Homo sapiens	Basic leucine zipper factors (bZIP)	Maf-related factors
MA0496.1	MAFK	Homo sapiens	Basic leucine zipper factors (bZIP)	Maf-related factors
MA0496.2	MAFK	Homo sapiens	Basic leucine zipper factors (bZIP)	Maf-related factors
MA0496.3	MAFK	Homo sapiens	Basic leucine zipper factors (bZIP)	Maf-related factors
MA0497.1	MEF2C	Homo sapiens	MADS box factors	Regulators of differentiation
MA0498.2	MEIS1	Homo sapiens	Homeo domain factors	TALE-type homeo domain factors
MA0499.2	MYOD1	Homo sapiens	Basic helix-loop-helix factors (bHLH)	MyoD / ASC-related factors
MA0500.2	MYOG	Homo sapiens	Basic helix-loop-helix factors (bHLH)	MyoD / ASC-related factors
MA0501.1	MAF::NFE2	Homo sapiens	Basic leucine zipper factors (bZIP)::Basic leucine zipper factors (bZIP)	Maf-related factors::Jun-related factors
MA0502.1	NFYB	Homo sapiens	Other alpha	NFY
MA0502.2	NFYB	Homo sapiens	Heteromeric CCAAT-binding factors
MA0504.1	NR2C2	Homo sapiens	Nuclear receptors with C4 zinc fingers	RXR-related receptors (NR2)
MA0506.1	NRF1	Homo sapiens	Basic leucine zipper factors (bZIP)	Jun-related factors
MA0507.1	POU2F2	Homo sapiens	Homeo domain factors	POU domain factors
MA0508.1	PRDM1	Homo sapiens	C2H2 zinc finger factors	More than 3 adjacent zinc finger factors
MA0508.2	PRDM1	Homo sapiens	C2H2 zinc finger factors	More than 3 adjacent zinc finger factors
MA0508.3	PRDM1	Homo sapiens	C2H2 zinc finger factors	More than 3 adjacent zinc finger factors
MA0509.2	RFX1	Homo sapiens	Fork head / winged helix factors	RFX-related factors
MA0510.1	RFX5	Homo sapiens	Fork head / winged helix factors	RFX-related factors
MA0510.2	RFX5	Homo sapiens	Fork head / winged helix factors	RFX-related factors
MA0511.1	RUNX2	Homo sapiens	Runt domain factors	Runt-related factors
MA0511.2	RUNX2	Homo sapiens	Runt domain factors	Runt-related factors
MA0513.1	SMAD2::SMAD3::SMAD4	Homo sapiens	SMAD/NF-1 DNA-binding domain factors::SMAD/NF-1 DNA-binding domain factors::SMAD/NF-1 DNA-binding domain factors	SMAD factors::SMAD factors::SMAD factors
MA0516.1	SP2	Homo sapiens	C2H2 zinc finger factors	Three-zinc finger Krmeippel-related factors
MA0516.2	SP2	Homo sapiens	C2H2 zinc finger factors	Three-zinc finger Kruppel-related factors
MA0517.1	STAT1::STAT2	Homo sapiens	STAT domain factors::STAT domain factors	STAT factors::STAT factors
MA0522.2	TCF3	Homo sapiens	Basic helix-loop-helix factors (bHLH)	E2A-related factors
MA0522.3	TCF3	Homo sapiens	Basic helix-loop-helix factors (bHLH)	E2A-related factors
MA0523.1	TCF7L2	Homo sapiens	High-mobility group (HMG) domain factors	TCF-7-related factors
MA0524.1	TFAP2C	Homo sapiens	Basic helix-span-helix factors (bHSH)	AP-2
MA0524.2	TFAP2C	Homo sapiens	Basic helix-span-helix factors (bHSH)	AP-2
MA0525.1	TP63	Homo sapiens	p53 domain factors	p53-related factors
MA0525.2	TP63	Homo sapiens	p53 domain factors	p53-related factors
MA0526.1	USF2	Homo sapiens	Basic helix-loop-helix factors (bHLH)	bHLH-ZIP factors
MA0526.2	USF2	Homo sapiens	Basic helix-loop-helix factors (bHLH)	bHLH-ZIP factors
MA0526.3	USF2	Homo sapiens	Basic helix-loop-helix factors (bHLH)	bHLH-ZIP factors
MA0527.1	ZBTB33	Homo sapiens	C2H2 zinc finger factors	Other factors with up to three adjacent zinc fingers
MA0528.1	ZNF263	Homo sapiens	C2H2 zinc finger factors	More than 3 adjacent zinc finger factors
MA0528.2	ZNF263	Homo sapiens	C2H2 zinc finger factors	More than 3 adjacent zinc finger factors
MA0592.1	ESRRA	Homo sapiens	Nuclear receptors with C4 zinc fingers	Steroid hormone receptors (NR3)
MA0592.3	ESRRA	Homo sapiens	Nuclear receptors with C4 zinc fingers	Steroid hormone receptors (NR3)
MA0593.1	FOXP2	Homo sapiens	Fork head / winged helix factors	Forkhead box (FOX) factors
MA0594.2	HOXA9	Homo sapiens	Homeo domain factors	HOX-related factors
MA0595.1	SREBF1	Homo sapiens	Basic helix-loop-helix factors (bHLH)	bHLH-ZIP factors
MA0596.1	SREBF2	Homo sapiens	Basic helix-loop-helix factors (bHLH)	bHLH-ZIP factors
MA0597.1	THAP1	Homo sapiens	C2CH THAP-type zinc finger factors	THAP-related factors
MA0598.1	EHF	Homo sapiens	Tryptophan cluster factors	Ets-related factors
MA0598.2	EHF	Homo sapiens	Tryptophan cluster factors	Ets-related factors
MA0598.3	EHF	Homo sapiens	Tryptophan cluster factors	Ets-related factors
MA0599.1	KLF5	Homo sapiens	C2H2 zinc finger factors	Three-zinc finger Krmeippel-related factors
MA0600.1	RFX2	Homo sapiens	Fork head / winged helix factors	RFX-related factors
MA0600.2	RFX2	Homo sapiens	Fork head / winged helix factors	RFX-related factors
MA0605.2	ATF3	Homo sapiens	Basic leucine zipper factors (bZIP)	Jun-related factors
MA0609.2	CREM	Homo sapiens	Basic leucine zipper factors (bZIP)	CREB-related factors
MA0610.1	DMRT3	Homo sapiens	DM-type intertwined zinc finger factors	DMRT factors
MA0612.1	EMX1	Homo sapiens	Homeo domain factors	NK-related factors
MA0612.2	EMX1	Homo sapiens	Homeo domain factors	NK-related factors
MA0613.1	FOXG1	Homo sapiens	Fork head / winged helix factors	Forkhead box (FOX) factors
MA0616.2	HES2	Homo sapiens	Basic helix-loop-helix factors (bHLH)	Hairy-related factors
MA0618.1	LBX1	Homo sapiens	Homeo domain factors	NK-related factors
MA0620.2	MITF	Homo sapiens	Basic helix-loop-helix factors (bHLH)	bHLH-ZIP factors
MA0620.3	MITF	Homo sapiens	Basic helix-loop-helix factors (bHLH)	bHLH-ZIP factors
MA0623.2	NEUROG1	Homo sapiens	Basic helix-loop-helix factors (bHLH)	Tal-related factors
MA0625.1	NFATC3	Homo sapiens	Rel homology region (RHR) factors	NFAT-related factors
MA0627.2	POU2F3	Homo sapiens	Homeo domain factors	POU domain factors
MA0628.1	POU6F1	Homo sapiens	Homeo domain factors	POU domain factors
MA0630.1	SHOX	Homo sapiens	Homeo domain factors	Paired-related HD factors
MA0632.2	TCFL5	Homo sapiens	Basic helix-loop-helix factors (bHLH)	PAS domain factors
MA0634.1	ALX3	Homo sapiens	Homeo domain factors	Paired-related HD factors
MA0635.1	BARHL2	Homo sapiens	Homeo domain factors	NK-related factors
MA0636.1	BHLHE41	Homo sapiens	Basic helix-loop-helix factors (bHLH)	Hairy-related factors
MA0637.1	CENPB	Homo sapiens	CENP-B
MA0638.1	CREB3	Homo sapiens	Basic leucine zipper factors (bZIP)	CREB-related factors
MA0639.1	DBP	Homo sapiens	Basic leucine zipper factors (bZIP)	C/EBP-related factors
MA0640.1	ELF3	Homo sapiens	Tryptophan cluster factors	Ets-related factors
MA0640.2	ELF3	Homo sapiens	Tryptophan cluster factors	Ets-related factors
MA0641.1	ELF4	Homo sapiens	Tryptophan cluster factors	Ets-related factors
MA0642.1	EN2	Homo sapiens	Homeo domain factors	NK-related factors
MA0644.1	ESX1	Homo sapiens	Homeo domain factors	Paired-related HD factors
MA0645.1	ETV6	Homo sapiens	Tryptophan cluster factors	Ets-related factors
MA0646.1	GCM1	Homo sapiens	GCM domain factors	GCM factors
MA0647.1	GRHL1	Homo sapiens	Grainyhead domain factors	Grainyhead-related factors
MA0648.1	GSC	Homo sapiens	Homeo domain factors	Paired-related HD factors
MA0649.1	HEY2	Homo sapiens	Basic helix-loop-helix factors (bHLH)	Hairy-related factors
MA0650.1	HOXA13	Homo sapiens	Homeo domain factors	HOX-related factors
MA0650.2	HOXA13	Homo sapiens	Homeo domain factors	HOX-related factors
MA0651.1	HOXC11	Homo sapiens	Homeo domain factors	HOX-related factors
MA0652.1	IRF8	Homo sapiens	Tryptophan cluster factors	Interferon-regulatory factors
MA0653.1	IRF9	Homo sapiens	Tryptophan cluster factors	Interferon-regulatory factors
MA0654.1	ISX	Homo sapiens	Homeo domain factors	Paired-related HD factors
MA0655.1	JDP2	Homo sapiens	Basic leucine zipper factors (bZIP)	Fos-related factors
MA0656.1	JDP2(var.2)	Homo sapiens	Basic leucine zipper factors (bZIP)	Fos-related factors
MA0657.1	KLF13	Homo sapiens	C2H2 zinc finger factors	Three-zinc finger Krmeippel-related factors
MA0658.1	LHX6	Homo sapiens	Homeo domain factors	HD-LIM factors
MA0659.1	MAFG	Homo sapiens	Basic leucine zipper factors (bZIP)	Maf-related factors
MA0659.2	MAFG	Homo sapiens	Basic leucine zipper factors (bZIP)	Maf-related factors
MA0660.1	MEF2B	Homo sapiens	MADS box factors	Regulators of differentiation
MA0661.1	MEOX1	Homo sapiens	Homeo domain factors	HOX-related factors
MA0662.1	MIXL1	Homo sapiens	Homeo domain factors	Paired-related HD factors
MA0663.1	MLX	Homo sapiens	Basic helix-loop-helix factors (bHLH)	bHLH-ZIP factors
MA0664.1	MLXIPL	Homo sapiens	Basic helix-loop-helix factors (bHLH)	bHLH-ZIP factors
MA0665.1	MSC	Homo sapiens	Basic helix-loop-helix factors (bHLH)	Tal-related factors
MA0666.1	MSX1	Homo sapiens	Homeo domain factors	NK-related factors
MA0667.1	MYF6	Homo sapiens	Basic helix-loop-helix factors (bHLH)	MyoD / ASC-related factors
MA0668.1	NEUROD2	Homo sapiens	Basic helix-loop-helix factors (bHLH)	Tal-related factors
MA0669.1	NEUROG2	Homo sapiens	Basic helix-loop-helix factors (bHLH)	Tal-related factors
MA0670.1	NFIA	Homo sapiens	SMAD/NF-1 DNA-binding domain factors	Nuclear factor 1
MA0671.1	NFIX	Homo sapiens	SMAD/NF-1 DNA-binding domain factors	Nuclear factor 1
MA0672.1	NKX2-3	Homo sapiens	Homeo domain factors	NK-related factors
MA0673.1	NKX2-8	Homo sapiens	Homeo domain factors	NK-related factors
MA0674.1	NKX6-1	Homo sapiens	Homeo domain factors	NK-related factors
MA0675.1	NKX6-2	Homo sapiens	Homeo domain factors	NK-related factors
MA0678.1	OLIG2	Homo sapiens	Basic helix-loop-helix factors (bHLH)	Tal-related factors
MA0679.1	ONECUT1	Homo sapiens	Homeo domain factors	HD-CUT factors
MA0679.2	ONECUT1	Homo sapiens	Homeo domain factors	HD-CUT factors
MA0680.1	PAX7	Homo sapiens	Paired box factors	Paired plus homeo domain
MA0681.2	PHOX2B	Homo sapiens	Homeo domain factors	Paired-related HD factors
MA0682.2	PITX1	Homo sapiens	Homeo domain factors	Paired-related HD factors
MA0683.1	POU4F2	Homo sapiens	Homeo domain factors	POU domain factors
MA0684.1	RUNX3	Homo sapiens	Runt domain factors	Runt-related factors
MA0684.2	RUNX3	Homo sapiens	Runt domain factors	Runt-related factors
MA0685.1	SP4	Homo sapiens	C2H2 zinc finger factors	Three-zinc finger Krmeippel-related factors
MA0686.1	SPDEF	Homo sapiens	Tryptophan cluster factors	Ets-related factors
MA0687.1	SPIC	Homo sapiens	Tryptophan cluster factors	Ets-related factors
MA0688.1	TBX2	Homo sapiens	T-Box factors	TBX2-related factors
MA0689.1	TBX20	Homo sapiens	T-Box factors	TBX1-related factors
MA0690.1	TBX21	Homo sapiens	T-Box factors	TBrain-related factors
MA0691.1	TFAP4	Homo sapiens	Basic helix-loop-helix factors (bHLH)	bHLH-ZIP factors
MA0692.1	TFEB	Homo sapiens	Basic helix-loop-helix factors (bHLH)	bHLH-ZIP factors
MA0693.2	VDR	Homo sapiens	Nuclear receptors with C4 zinc fingers	Thyroid hormone receptor-related factors (NR1)
MA0694.1	ZBTB7B	Homo sapiens	C2H2 zinc finger factors	More than 3 adjacent zinc finger factors
MA0695.1	ZBTB7C	Homo sapiens	C2H2 zinc finger factors	More than 3 adjacent zinc finger factors
MA0696.1	ZIC1	Homo sapiens	C2H2 zinc finger factors	More than 3 adjacent zinc finger factors
MA0697.1	ZIC3	Homo sapiens	C2H2 zinc finger factors	More than 3 adjacent zinc finger factors
MA0698.1	ZBTB18	Homo sapiens	C2H2 zinc finger factors	More than 3 adjacent zinc finger factors
MA0699.1	LBX2	Homo sapiens	Homeo domain factors	NK-related factors
MA0700.1	LHX2	Homo sapiens	Homeo domain factors	HD-LIM factors
MA0700.2	LHX2	Homo sapiens	Homeo domain factors	HD-LIM factors
MA0701.1	LHX9	Homo sapiens	Homeo domain factors	HD-LIM factors
MA0701.2	LHX9	Homo sapiens	Homeo domain factors	HD-LIM factors
MA0702.1	LMX1A	Homo sapiens	Homeo domain factors	HD-LIM factors
MA0702.2	LMX1A	Homo sapiens	Homeo domain factors	HD-LIM factors
MA0703.1	LMX1B	Homo sapiens	Homeo domain factors	HD-LIM factors
MA0703.2	LMX1B	Homo sapiens	Homeo domain factors	HD-LIM factors
MA0706.1	MEOX2	Homo sapiens	Homeo domain factors	HOX-related factors
MA0707.1	MNX1	Homo sapiens	Homeo domain factors	HOX-related factors
MA0708.1	MSX2	Homo sapiens	Homeo domain factors	NK-related factors
MA0710.1	NOTO	Homo sapiens	Homeo domain factors	NK-related factors
MA0711.1	OTX1	Homo sapiens	Homeo domain factors	Paired-related HD factors
MA0712.1	OTX2	Homo sapiens	Homeo domain factors	Paired-related HD factors
MA0712.2	OTX2	Homo sapiens	Homeo domain factors	Paired-related HD factors
MA0713.1	PHOX2A	Homo sapiens	Homeo domain factors	Paired-related HD factors
MA0714.1	PITX3	Homo sapiens	Homeo domain factors	Paired-related HD factors
MA0715.1	PROP1	Homo sapiens	Homeo domain factors	Paired-related HD factors
MA0716.1	PRRX1	Homo sapiens	Homeo domain factors	Paired-related HD factors
MA0717.1	RAX2	Homo sapiens	Homeo domain factors	Paired-related HD factors
MA0718.1	RAX	Homo sapiens	Homeo domain factors	Paired-related HD factors
MA0719.1	RHOXF1	Homo sapiens	Homeo domain factors	Paired-related HD factors
MA0721.1	UNCX	Homo sapiens	Homeo domain factors	Paired-related HD factors
MA0722.1	VAX1	Homo sapiens	Homeo domain factors	NK-related factors
MA0723.1	VAX2	Homo sapiens	Homeo domain factors	NK-related factors
MA0724.1	VENTX	Homo sapiens	Homeo domain factors	NK-related factors
MA0725.1	VSX1	Homo sapiens	Homeo domain factors	Paired-related HD factors
MA0726.1	VSX2	Homo sapiens	Homeo domain factors	Paired-related HD factors
MA0727.1	NR3C2	Homo sapiens	Nuclear receptors with C4 zinc fingers	Steroid hormone receptors (NR3)
MA0729.1	RARA	Homo sapiens	Nuclear receptors with C4 zinc fingers	Thyroid hormone receptor-related factors (NR1)
MA0730.1	RARA(var.2)	Homo sapiens	Nuclear receptors with C4 zinc fingers	Thyroid hormone receptor-related factors (NR1)
MA0731.1	BCL6B	Homo sapiens	C2H2 zinc finger factors	More than 3 adjacent zinc finger factors
MA0732.1	EGR3	Homo sapiens	C2H2 zinc finger factors	Three-zinc finger Krmeippel-related factors
MA0733.1	EGR4	Homo sapiens	C2H2 zinc finger factors	Three-zinc finger Krmeippel-related factors
MA0734.1	GLI2	Homo sapiens	C2H2 zinc finger factors	More than 3 adjacent zinc finger factors
MA0734.2	GLI2	Homo sapiens	C2H2 zinc finger factors	More than 3 adjacent zinc finger factors
MA0735.1	GLIS1	Homo sapiens	C2H2 zinc finger factors	More than 3 adjacent zinc finger factors
MA0736.1	GLIS2	Homo sapiens	C2H2 zinc finger factors	More than 3 adjacent zinc finger factors
MA0737.1	GLIS3	Homo sapiens	C2H2 zinc finger factors	More than 3 adjacent zinc finger factors
MA0738.1	HIC2	Homo sapiens	C2H2 zinc finger factors	Factors with multiple dispersed zinc fingers
MA0740.1	KLF14	Homo sapiens	C2H2 zinc finger factors	Three-zinc finger Krmeippel-related factors
MA0741.1	KLF16	Homo sapiens	C2H2 zinc finger factors	Three-zinc finger Krmeippel-related factors
MA0743.1	SCRT1	Homo sapiens	C2H2 zinc finger factors	More than 3 adjacent zinc finger factors
MA0743.2	SCRT1	Homo sapiens	C2H2 zinc finger factors	More than 3 adjacent zinc finger factors
MA0744.1	SCRT2	Homo sapiens	C2H2 zinc finger factors	More than 3 adjacent zinc finger factors
MA0744.2	SCRT2	Homo sapiens	C2H2 zinc finger factors	More than 3 adjacent zinc finger factors
MA0745.1	SNAI2	Homo sapiens	C2H2 zinc finger factors	More than 3 adjacent zinc finger factors
MA0745.2	SNAI2	Homo sapiens	C2H2 zinc finger factors	More than 3 adjacent zinc finger factors
MA0746.1	SP3	Homo sapiens	C2H2 zinc finger factors	Three-zinc finger Krmeippel-related factors
MA0746.2	SP3	Homo sapiens	C2H2 zinc finger factors	Three-zinc finger Kruppel-related factors
MA0747.1	SP8	Homo sapiens	C2H2 zinc finger factors	Three-zinc finger Krmeippel-related factors
MA0748.1	YY2	Homo sapiens	C2H2 zinc finger factors	More than 3 adjacent zinc finger factors
MA0748.2	YY2	Homo sapiens	C2H2 zinc finger factors	More than 3 adjacent zinc finger factors
MA0749.1	ZBED1	Homo sapiens	C2H2 zinc finger factors	BED zinc finger factors
MA0750.1	ZBTB7A	Homo sapiens	C2H2 zinc finger factors	More than 3 adjacent zinc finger factors
MA0750.2	ZBTB7A	Homo sapiens	C2H2 zinc finger factors	More than 3 adjacent zinc finger factors
MA0751.1	ZIC4	Homo sapiens	C2H2 zinc finger factors	More than 3 adjacent zinc finger factors
MA0752.1	ZNF410	Homo sapiens	C2H2 zinc finger factors	More than 3 adjacent zinc finger factors
MA0753.1	ZNF740	Homo sapiens	C2H2 zinc finger factors	Other factors with up to three adjacent zinc fingers
MA0753.2	ZNF740	Homo sapiens	C2H2 zinc finger factors	Other factors with up to three adjacent zinc fingers
MA0754.1	CUX1	Homo sapiens	Homeo domain factors	HD-CUT factors
MA0755.1	CUX2	Homo sapiens	Homeo domain factors	HD-CUT factors
MA0756.1	ONECUT2	Homo sapiens	Homeo domain factors	HD-CUT factors
MA0757.1	ONECUT3	Homo sapiens	Homeo domain factors	HD-CUT factors
MA0758.1	E2F7	Homo sapiens	Fork head / winged helix factors	E2F-related factors
MA0759.1	ELK3	Homo sapiens	Tryptophan cluster factors	Ets-related factors
MA0760.1	ERF	Homo sapiens	Tryptophan cluster factors	Ets-related factors
MA0761.1	ETV1	Homo sapiens	Tryptophan cluster factors	Ets-related factors
MA0761.2	ETV1	Homo sapiens	Tryptophan cluster factors	Ets-related factors
MA0762.1	ETV2	Homo sapiens	Tryptophan cluster factors	Ets-related factors
MA0763.1	ETV3	Homo sapiens	Tryptophan cluster factors	Ets-related factors
MA0764.1	ETV4	Homo sapiens	Tryptophan cluster factors	Ets-related factors
MA0764.2	ETV4	Homo sapiens	Tryptophan cluster factors	Ets-related factors
MA0765.1	ETV5	Homo sapiens	Tryptophan cluster factors	Ets-related factors
MA0765.2	ETV5	Homo sapiens	Tryptophan cluster factors	Ets-related factors
MA0766.1	GATA5	Homo sapiens	Other C4 zinc finger-type factors	GATA-type zinc fingers
MA0766.2	GATA5	Homo sapiens	Other C4 zinc finger-type factors	GATA-type zinc fingers
MA0767.1	GCM2	Homo sapiens	GCM domain factors	GCM factors
MA0768.1	LEF1	Homo sapiens	High-mobility group (HMG) domain factors	TCF-7-related factors
MA0769.2	TCF7	Homo sapiens	High-mobility group (HMG) domain factors	TCF-7-related factors
MA0770.1	HSF2	Homo sapiens	Heat shock factors	HSF factors
MA0771.1	HSF4	Homo sapiens	Heat shock factors	HSF factors
MA0772.1	IRF7	Homo sapiens	Tryptophan cluster factors	Interferon-regulatory factors
MA0773.1	MEF2D	Homo sapiens	MADS box factors	Regulators of differentiation
MA0774.1	MEIS2	Homo sapiens	Homeo domain factors	TALE-type homeo domain factors
MA0775.1	MEIS3	Homo sapiens	Homeo domain factors	TALE-type homeo domain factors
MA0776.1	MYBL1	Homo sapiens	Tryptophan cluster factors	Myb/SANT domain factors
MA0777.1	MYBL2	Homo sapiens	Tryptophan cluster factors	Myb/SANT domain factors
MA0778.1	NFKB2	Homo sapiens	Rel homology region (RHR) factors	NF-kappaB-related factors
MA0779.1	PAX1	Homo sapiens	Paired box factors	Paired domain only
MA0780.1	PAX3	Homo sapiens	Paired box factors	Paired plus homeo domain
MA0781.1	PAX9	Homo sapiens	Paired box factors	Paired domain only
MA0782.1	PKNOX1	Homo sapiens	Homeo domain factors	TALE-type homeo domain factors
MA0782.2	PKNOX1	Homo sapiens	Homeo domain factors	TALE-type homeo domain factors
MA0783.1	PKNOX2	Homo sapiens	Homeo domain factors	TALE-type homeo domain factors
MA0784.1	POU1F1	Homo sapiens	Homeo domain factors	POU domain factors
MA0785.1	POU2F1	Homo sapiens	Homeo domain factors	POU domain factors
MA0786.1	POU3F1	Homo sapiens	Homeo domain factors	POU domain factors
MA0787.1	POU3F2	Homo sapiens	Homeo domain factors	POU domain factors
MA0788.1	POU3F3	Homo sapiens	Homeo domain factors	POU domain factors
MA0789.1	POU3F4	Homo sapiens	Homeo domain factors	POU domain factors
MA0790.1	POU4F1	Homo sapiens	Homeo domain factors	POU domain factors
MA0791.1	POU4F3	Homo sapiens	Homeo domain factors	POU domain factors
MA0792.1	POU5F1B	Homo sapiens	Homeo domain factors	POU domain factors
MA0793.1	POU6F2	Homo sapiens	Homeo domain factors	POU domain factors
MA0794.1	PROX1	Homo sapiens	Homeo domain factors	HD-PROS factors
MA0795.1	SMAD3	Homo sapiens	SMAD/NF-1 DNA-binding domain factors	SMAD factors
MA0796.1	TGIF1	Homo sapiens	Homeo domain factors	TALE-type homeo domain factors
MA0797.1	TGIF2	Homo sapiens	Homeo domain factors	TALE-type homeo domain factors
MA0798.1	RFX3	Homo sapiens	Fork head / winged helix factors	RFX-related factors
MA0798.2	RFX3	Homo sapiens	Fork head / winged helix factors	RFX-related factors
MA0799.1	RFX4	Homo sapiens	Fork head / winged helix factors	RFX-related factors
MA0800.1	EOMES	Homo sapiens	T-Box factors	TBrain-related factors
MA0801.1	MGA	Homo sapiens	T-Box factors	TBX6-related factors
MA0802.1	TBR1	Homo sapiens	T-Box factors	TBrain-related factors
MA0803.1	TBX15	Homo sapiens	T-Box factors	TBX1-related factors
MA0804.1	TBX19	Homo sapiens	T-Box factors	Brachyury-related factors
MA0805.1	TBX1	Homo sapiens	T-Box factors	TBX1-related factors
MA0806.1	TBX4	Homo sapiens	T-Box factors	TBX2-related factors
MA0807.1	TBX5	Homo sapiens	T-Box factors	TBX2-related factors
MA0808.1	TEAD3	Homo sapiens	TEA domain factors	TEF-1-related factors
MA0809.1	TEAD4	Homo sapiens	TEA domain factors	TEF-1-related factors
MA0809.2	TEAD4	Homo sapiens	TEA domain factors	TEF-1-related factors
MA0810.1	TFAP2A(var.2)	Homo sapiens	Basic helix-span-helix factors (bHSH)	AP-2
MA0811.1	TFAP2B	Homo sapiens	Basic helix-span-helix factors (bHSH)	AP-2
MA0812.1	TFAP2B(var.2)	Homo sapiens	Basic helix-span-helix factors (bHSH)	AP-2
MA0813.1	TFAP2B(var.3)	Homo sapiens	Basic helix-span-helix factors (bHSH)	AP-2
MA0814.1	TFAP2C(var.2)	Homo sapiens	Basic helix-span-helix factors (bHSH)	AP-2
MA0814.2	TFAP2C(var.2)	Homo sapiens	Basic helix-span-helix factors (bHSH)	AP-2
MA0815.1	TFAP2C(var.3)	Homo sapiens	Basic helix-span-helix factors (bHSH)	AP-2
MA0817.1	BHLHE23	Homo sapiens	Basic helix-loop-helix factors (bHLH)	Tal-related factors
MA0818.1	BHLHE22	Homo sapiens	Basic helix-loop-helix factors (bHLH)	Tal-related factors
MA0819.1	CLOCK	Homo sapiens	Basic helix-loop-helix factors (bHLH)	PAS domain factors
MA0820.1	FIGLA	Homo sapiens	Basic helix-loop-helix factors (bHLH)	Tal-related factors
MA0821.1	HES5	Homo sapiens	Basic helix-loop-helix factors (bHLH)	Hairy-related factors
MA0822.1	HES7	Homo sapiens	Basic helix-loop-helix factors (bHLH)	Hairy-related factors
MA0823.1	HEY1	Homo sapiens	Basic helix-loop-helix factors (bHLH)	Hairy-related factors
MA0825.1	MNT	Homo sapiens	Basic helix-loop-helix factors (bHLH)	bHLH-ZIP factors
MA0826.1	OLIG1	Homo sapiens	Basic helix-loop-helix factors (bHLH)	Tal-related factors
MA0827.1	OLIG3	Homo sapiens	Basic helix-loop-helix factors (bHLH)	Tal-related factors
MA0828.1	SREBF2(var.2)	Homo sapiens	Basic helix-loop-helix factors (bHLH)	bHLH-ZIP factors
MA0829.2	SREBF1(var.2)	Homo sapiens	Basic helix-loop-helix factors (bHLH)	bHLH-ZIP factors
MA0830.1	TCF4	Homo sapiens	Basic helix-loop-helix factors (bHLH)	E2A-related factors
MA0830.2	TCF4	Homo sapiens	Basic helix-loop-helix factors (bHLH)	E2A-related factors
MA0831.1	TFE3	Homo sapiens	Basic helix-loop-helix factors (bHLH)	bHLH-ZIP factors
MA0831.2	TFE3	Homo sapiens	Basic helix-loop-helix factors (bHLH)	bHLH-ZIP factors
MA0833.1	ATF4	Homo sapiens	Basic leucine zipper factors (bZIP)	ATF-4-related factors
MA0833.2	ATF4	Homo sapiens	Basic leucine zipper factors (bZIP)	ATF-4-related factors
MA0834.1	ATF7	Homo sapiens	Basic leucine zipper factors (bZIP)	Jun-related factors
MA0835.2	BATF3	Homo sapiens	Basic leucine zipper factors (bZIP)	B-ATF-related factors
MA0836.1	CEBPD	Homo sapiens	Basic leucine zipper factors (bZIP)	C/EBP-related factors
MA0836.2	CEBPD	Homo sapiens	Basic leucine zipper factors (bZIP)	C/EBP-related factors
MA0837.1	CEBPE	Homo sapiens	Basic leucine zipper factors (bZIP)	C/EBP-related factors
MA0838.1	CEBPG	Homo sapiens	Basic leucine zipper factors (bZIP)	C/EBP-related factors
MA0839.1	CREB3L1	Homo sapiens	Basic leucine zipper factors (bZIP)	CREB-related factors
MA0841.1	NFE2	Homo sapiens	Basic leucine zipper factors (bZIP)	Jun-related factors
MA0842.1	NRL	Homo sapiens	Basic leucine zipper factors (bZIP)	Maf-related factors
MA0842.2	NRL	Homo sapiens	Basic leucine zipper factors (bZIP)	Maf-related factors
MA0843.1	TEF	Homo sapiens	TEA domain factors	TEF-1-related factors
MA0844.1	XBP1	Homo sapiens	Basic leucine zipper factors (bZIP)	XBP-1-related factors
MA0845.1	FOXB1	Homo sapiens	Fork head / winged helix factors	Forkhead box (FOX) factors
MA0846.1	FOXC2	Homo sapiens	Fork head / winged helix factors	Forkhead box (FOX) factors
MA0847.1	FOXD2	Homo sapiens	Fork head / winged helix factors	Forkhead box (FOX) factors
MA0847.2	FOXD2	Homo sapiens	Fork head / winged helix factors	Forkhead box (FOX) factors
MA0848.1	FOXO4	Homo sapiens	Fork head / winged helix factors	Forkhead box (FOX) factors
MA0849.1	FOXO6	Homo sapiens	Fork head / winged helix factors	Forkhead box (FOX) factors
MA0850.1	FOXP3	Homo sapiens	Fork head / winged helix factors	Forkhead box (FOX) factors
MA0852.2	FOXK1	Homo sapiens	Fork head / winged helix factors	Forkhead box (FOX) factors
MA0855.1	RXRB	Homo sapiens	Nuclear receptors with C4 zinc fingers	RXR-related receptors (NR2)
MA0856.1	RXRG	Homo sapiens	Nuclear receptors with C4 zinc fingers	RXR-related receptors (NR2)
MA0861.1	TP73	Homo sapiens	p53 domain factors	p53-related factors
MA0862.1	GMEB2	Homo sapiens	SAND domain factors	GMEB
MA0863.1	MTF1	Homo sapiens	C2H2 zinc finger factors	More than 3 adjacent zinc finger factors
MA0864.1	E2F2	Homo sapiens	Fork head / winged helix factors	E2F-related factors
MA0864.2	E2F2	Homo sapiens	Fork head / winged helix factors	E2F-related factors
MA0865.1	E2F8	Homo sapiens	Fork head / winged helix factors	E2F-related factors
MA0866.1	SOX21	Homo sapiens	High-mobility group (HMG) domain factors	SOX-related factors
MA0867.1	SOX4	Homo sapiens	High-mobility group (HMG) domain factors	SOX-related factors
MA0867.2	SOX4	Homo sapiens	High-mobility group (HMG) domain factors	SOX-related factors
MA0868.1	SOX8	Homo sapiens	High-mobility group (HMG) domain factors	SOX-related factors
MA0868.2	SOX8	Homo sapiens	High-mobility group (HMG) domain factors	SOX-related factors
MA0871.1	TFEC	Homo sapiens	Basic helix-loop-helix factors (bHLH)	bHLH-ZIP factors
MA0871.2	TFEC	Homo sapiens	Basic helix-loop-helix factors (bHLH)	bHLH-ZIP factors
MA0872.1	TFAP2A(var.3)	Homo sapiens	Basic helix-span-helix factors (bHSH)	AP-2
MA0873.1	HOXD12	Homo sapiens	Homeo domain factors	HOX-related factors
MA0875.1	BARX1	Homo sapiens	Homeo domain factors	NK-related factors
MA0876.1	BSX	Homo sapiens	Homeo domain factors	NK-related factors
MA0877.2	BARHL1	Homo sapiens	Homeo domain factors	NK-related factors
MA0878.1	CDX1	Homo sapiens	Homeo domain factors	HOX-related factors
MA0878.2	CDX1	Homo sapiens	Homeo domain factors	HOX-related factors
MA0882.1	DLX6	Homo sapiens	Homeo domain factors	NK-related factors
MA0884.1	DUXA	Homo sapiens	Homeo domain factors	Paired-related HD factors
MA0886.1	EMX2	Homo sapiens	Homeo domain factors	NK-related factors
MA0887.1	EVX1	Homo sapiens	Homeo domain factors	HOX-related factors
MA0888.1	EVX2	Homo sapiens	Homeo domain factors	HOX-related factors
MA0889.1	GBX1	Homo sapiens	Homeo domain factors	HOX-related factors
MA0890.1	GBX2	Homo sapiens	Homeo domain factors	HOX-related factors
MA0891.1	GSC2	Homo sapiens	Homeo domain factors	Paired-related HD factors
MA0892.1	GSX1	Homo sapiens	Homeo domain factors	HOX-related factors
MA0893.1	GSX2	Homo sapiens	Homeo domain factors	HOX-related factors
MA0893.2	GSX2	Homo sapiens	Homeo domain factors	HOX-related factors
MA0894.1	HESX1	Homo sapiens	Homeo domain factors	Paired-related HD factors
MA0895.1	HMBOX1	Homo sapiens	Homeo domain factors	POU domain factors
MA0899.1	HOXA10	Homo sapiens	Homeo domain factors	HOX-related factors
MA0900.1	HOXA2	Homo sapiens	Homeo domain factors	HOX-related factors
MA0900.2	HOXA2	Homo sapiens	Homeo domain factors	HOX-related factors
MA0901.1	HOXB13	Homo sapiens	Homeo domain factors	HOX-related factors
MA0901.2	HOXB13	Homo sapiens	Homeo domain factors	HOX-related factors
MA0902.1	HOXB2	Homo sapiens	Homeo domain factors	HOX-related factors
MA0902.2	HOXB2	Homo sapiens	Homeo domain factors	HOX-related factors
MA0903.1	HOXB3	Homo sapiens	Homeo domain factors	HOX-related factors
MA0904.2	HOXB5	Homo sapiens	Homeo domain factors	HOX-related factors
MA0905.1	HOXC10	Homo sapiens	Homeo domain factors	HOX-related factors
MA0906.1	HOXC12	Homo sapiens	Homeo domain factors	HOX-related factors
MA0907.1	HOXC13	Homo sapiens	Homeo domain factors	HOX-related factors
MA0908.1	HOXD11	Homo sapiens	Homeo domain factors	HOX-related factors
MA0909.1	HOXD13	Homo sapiens	Homeo domain factors	HOX-related factors
MA0909.2	HOXD13	Homo sapiens	Homeo domain factors	HOX-related factors
MA0910.2	HOXD8	Homo sapiens	Homeo domain factors	HOX-related factors
MA0912.2	HOXD3	Homo sapiens	Homeo domain factors	HOX-related factors
MA0913.2	HOXD9	Homo sapiens	Homeo domain factors	HOX-related factors
MA0914.1	ISL2	Homo sapiens	Homeo domain factors	HD-LIM factors
MA1099.2	HES1	Homo sapiens	Basic helix-loop-helix factors (bHLH)	Hairy-related factors
MA1100.1	ASCL1	Homo sapiens	Basic helix-loop-helix factors (bHLH)	MyoD / ASC-related factors
MA1100.2	ASCL1	Homo sapiens	Basic helix-loop-helix factors (bHLH)	MyoD / ASC-related factors
MA1101.1	BACH2	Homo sapiens	Basic leucine zipper factors (bZIP)	Jun-related factors
MA1101.2	BACH2	Homo sapiens	Basic leucine zipper factors (bZIP)	Jun-related factors
MA1102.1	CTCFL	Homo sapiens	C2H2 zinc finger factors	More than 3 adjacent zinc finger factors
MA1102.2	CTCFL	Homo sapiens	C2H2 zinc finger factors	More than 3 adjacent zinc finger factors
MA1103.1	FOXK2	Homo sapiens	Fork head / winged helix factors	Forkhead box (FOX) factors
MA1103.2	FOXK2	Homo sapiens	Fork head / winged helix factors	Forkhead box (FOX) factors
MA1104.1	GATA6	Homo sapiens	Other C4 zinc finger-type factors	GATA-type zinc fingers
MA1104.2	GATA6	Homo sapiens	Other C4 zinc finger-type factors	GATA-type zinc fingers
MA1105.1	GRHL2	Homo sapiens	Grainyhead domain factors	Grainyhead-related factors
MA1105.2	GRHL2	Homo sapiens	Grainyhead domain factors	Grainyhead-related factors
MA1106.1	HIF1A	Homo sapiens	Basic helix-loop-helix factors (bHLH)	PAS domain factors
MA1107.1	KLF9	Homo sapiens	C2H2 zinc finger factors	Three-zinc finger Kruppel-related factors
MA1107.2	KLF9	Homo sapiens	C2H2 zinc finger factors	Three-zinc finger Kruppel-related factors
MA1108.1	MXI1	Homo sapiens	Basic helix-loop-helix factors (bHLH)	bHLH-ZIP factors
MA1108.2	MXI1	Homo sapiens	Basic helix-loop-helix factors (bHLH)	bHLH-ZIP factors
MA1109.1	NEUROD1	Homo sapiens	Basic helix-loop-helix factors (bHLH)	Tal-related factors
MA1110.1	NR1H4	Homo sapiens	Nuclear receptors with C4 zinc fingers	Thyroid hormone receptor-related factors (NR1)
MA1111.1	NR2F2	Homo sapiens	Nuclear receptors with C4 zinc fingers	RXR-related receptors (NR2)
MA1112.1	NR4A1	Homo sapiens	Nuclear receptors with C4 zinc fingers	NGFI-B-related receptors (NR4)
MA1112.2	NR4A1	Homo sapiens	Nuclear receptors with C4 zinc fingers	NGFI-B-related receptors (NR4)
MA1113.1	PBX2	Homo sapiens	Homeo domain factors	TALE-type homeo domain factors
MA1113.2	PBX2	Homo sapiens	Homeo domain factors	TALE-type homeo domain factors
MA1114.1	PBX3	Homo sapiens	Homeo domain factors	TALE-type homeo domain factors
MA1115.1	POU5F1	Homo sapiens	Homeo domain factors	POU domain factors
MA1116.1	RBPJ	Homo sapiens	Rel homology region (RHR) factors	CSL-related factors
MA1117.1	RELB	Homo sapiens	Rel homology region (RHR) factors	NF-kappaB-related factors
MA1118.1	SIX1	Homo sapiens	Homeo domain factors	HD-SINE factors
MA1119.1	SIX2	Homo sapiens	Homeo domain factors	HD-SINE factors
MA1120.1	SOX13	Homo sapiens	High-mobility group (HMG) domain factors	SOX-related factors
MA1121.1	TEAD2	Homo sapiens	TEA domain factors	TEF-1-related factors
MA1122.1	TFDP1	Homo sapiens	Fork head / winged helix factors	E2F-related factors
MA1123.1	TWIST1	Homo sapiens	Basic helix-loop-helix factors (bHLH)	Tal-related factors
MA1123.2	TWIST1	Homo sapiens	Basic helix-loop-helix factors (bHLH)	Tal-related factors
MA1124.1	ZNF24	Homo sapiens	C2H2 zinc finger factors	More than 3 adjacent zinc finger factors
MA1125.1	ZNF384	Homo sapiens	C2H2 zinc finger factors	More than 3 adjacent zinc finger factors
MA1126.1	FOS::JUN(var.2)	Homo sapiens	Basic leucine zipper factors (bZIP)::Basic leucine zipper factors (bZIP)	Fos-related factors::Jun-related factors
MA1127.1	FOSB::JUN	Homo sapiens	Basic leucine zipper factors (bZIP)::Basic leucine zipper factors (bZIP)	Fos-related factors::Jun-related factors
MA1128.1	FOSL1::JUN	Homo sapiens	Basic leucine zipper factors (bZIP)::Basic leucine zipper factors (bZIP)	Fos-related factors::Jun-related factors
MA1129.1	FOSL1::JUN(var.2)	Homo sapiens	Basic leucine zipper factors (bZIP)::Basic leucine zipper factors (bZIP)	Fos-related factors::Jun-related factors
MA1130.1	FOSL2::JUN	Homo sapiens	Basic leucine zipper factors (bZIP)::Basic leucine zipper factors (bZIP)	Fos-related factors::Jun-related factors
MA1131.1	FOSL2::JUN(var.2)	Homo sapiens	Basic leucine zipper factors (bZIP)::Basic leucine zipper factors (bZIP)	Fos-related factors::Jun-related factors
MA1132.1	JUN::JUNB	Homo sapiens	Basic leucine zipper factors (bZIP)::Basic leucine zipper factors (bZIP)	Jun-related factors::Jun-related factors
MA1133.1	JUN::JUNB(var.2)	Homo sapiens	Basic leucine zipper factors (bZIP)::Basic leucine zipper factors (bZIP)	Jun-related factors::Jun-related factors
MA1134.1	FOS::JUNB	Homo sapiens	Basic leucine zipper factors (bZIP)::Basic leucine zipper factors (bZIP)	Fos-related factors::Jun-related factors
MA1135.1	FOSB::JUNB	Homo sapiens	Basic leucine zipper factors (bZIP)::Basic leucine zipper factors (bZIP)	Fos-related factors::Jun-related factors
MA1136.1	FOSB::JUNB(var.2)	Homo sapiens	Basic leucine zipper factors (bZIP)::Basic leucine zipper factors (bZIP)	Fos-related factors::Jun-related factors
MA1137.1	FOSL1::JUNB	Homo sapiens	Basic leucine zipper factors (bZIP)::Basic leucine zipper factors (bZIP)	Fos-related factors::Jun-related factors
MA1138.1	FOSL2::JUNB	Homo sapiens	Basic leucine zipper factors (bZIP)::Basic leucine zipper factors (bZIP)	Fos-related factors::Jun-related factors
MA1139.1	FOSL2::JUNB(var.2)	Homo sapiens	Basic leucine zipper factors (bZIP)::Basic leucine zipper factors (bZIP)	Fos-related factors::Jun-related factors
MA1140.1	JUNB(var.2)	Homo sapiens	Basic leucine zipper factors (bZIP)	Jun-related factors
MA1140.2	JUNB(var.2)	Homo sapiens	Basic leucine zipper factors (bZIP)	Jun-related factors
MA1141.1	FOS::JUND	Homo sapiens	Basic leucine zipper factors (bZIP)::Basic leucine zipper factors (bZIP)	Fos-related factors::Jun-related factors
MA1142.1	FOSL1::JUND	Homo sapiens	Basic leucine zipper factors (bZIP)::Basic leucine zipper factors (bZIP)	Fos-related factors::Jun-related factors
MA1143.1	FOSL1::JUND(var.2)	Homo sapiens	Basic leucine zipper factors (bZIP)::Basic leucine zipper factors (bZIP)	Fos-related factors::Jun-related factors
MA1144.1	FOSL2::JUND	Homo sapiens	Basic leucine zipper factors (bZIP)::Basic leucine zipper factors (bZIP)	Fos-related factors::Jun-related factors
MA1145.1	FOSL2::JUND(var.2)	Homo sapiens	Basic leucine zipper factors (bZIP)::Basic leucine zipper factors (bZIP)	Fos-related factors::Jun-related factors
MA1146.1	NR1H4::RXRA	Homo sapiens	Nuclear receptors with C4 zinc fingers::Nuclear receptors with C4 zinc fingers	Thyroid hormone receptor-related factors (NR1)::RXR-related receptors (NR2)
MA1147.1	NR4A2::RXRA	Homo sapiens	Nuclear receptors with C4 zinc fingers::Nuclear receptors with C4 zinc fingers	NGFI-B-related receptors (NR4)::RXR-related receptors (NR2)
MA1148.1	PPARA::RXRA	Homo sapiens	Nuclear receptors with C4 zinc fingers::Nuclear receptors with C4 zinc fingers	Thyroid hormone receptor-related factors (NR1)::RXR-related receptors (NR2)
MA1149.1	RARA::RXRG	Homo sapiens	Nuclear receptors with C4 zinc fingers::Nuclear receptors with C4 zinc fingers	Thyroid hormone receptor-related factors (NR1)::RXR-related receptors (NR2)
MA1150.1	RORB	Homo sapiens	Nuclear receptors with C4 zinc fingers	Thyroid hormone receptor-related factors (NR1)
MA1151.1	RORC	Homo sapiens	Nuclear receptors with C4 zinc fingers	Thyroid hormone receptor-related factors (NR1)
MA1152.1	SOX15	Homo sapiens	High-mobility group (HMG) domain factors	SOX-related factors
MA1154.1	ZNF282	Homo sapiens	C2H2 zinc finger factors	More than 3 adjacent zinc finger factors
MA1155.1	ZSCAN4	Homo sapiens	C2H2 zinc finger factors	More than 3 adjacent zinc finger factors
MA1418.1	IRF3	Homo sapiens	Tryptophan cluster factors	Interferon-regulatory factors
MA1419.1	IRF4	Homo sapiens	Tryptophan cluster factors	Interferon-regulatory factors
MA1420.1	IRF5	Homo sapiens	Tryptophan cluster factors	Interferon-regulatory factors
MA1421.1	TCF7L1	Homo sapiens	High-mobility group (HMG) domain factors	TCF-7-related factors
MA1463.1	ARGFX	Homo sapiens	Homeo domain factors	Paired-related HD factors
MA1464.1	ARNT2	Homo sapiens	Basic helix-loop-helix factors (bHLH)	PAS domain factors
MA1466.1	ATF6	Homo sapiens	Basic leucine zipper factors (bZIP)	Jun-related factors
MA1467.1	ATOH1(var.2)	Homo sapiens	Basic helix-loop-helix factors (bHLH)	Tal-related factors
MA1468.1	ATOH7	Homo sapiens	Basic helix-loop-helix factors (bHLH)	Tal-related factors
MA1470.1	BACH2(var.2)	Homo sapiens	Basic leucine zipper factors (bZIP)	Jun-related factors
MA1471.1	BARX2	Homo sapiens	Homeo domain factors	NK-related factors
MA1472.1	BHLHA15(var.2)	Homo sapiens	Basic helix-loop-helix factors (bHLH)	Tal-related factors
MA1473.1	CDX4	Homo sapiens	Homeo domain factors	HOX-related factors
MA1474.1	CREB3L4	Homo sapiens	Basic leucine zipper factors (bZIP)	CREB-related factors
MA1475.1	CREB3L4(var.2)	Homo sapiens	Basic leucine zipper factors (bZIP)	CREB-related factors
MA1476.1	DLX5	Homo sapiens	Homeo domain factors	NK-related factors
MA1478.1	DMRTA2	Homo sapiens	DM-type intertwined zinc finger factors	DMRT factors
MA1479.1	DMRTC2	Homo sapiens	DM-type intertwined zinc finger factors	DMRT factors
MA1480.1	DPRX	Homo sapiens	Homeo domain factors	Paired-related HD factors
MA1481.1	DRGX	Homo sapiens	Homeo domain factors	Paired-related HD factors
MA1483.1	ELF2	Homo sapiens	Tryptophan cluster factors	Ets-related factors
MA1484.1	ETS2	Homo sapiens	Tryptophan cluster factors	Ets-related factors
MA1485.1	FERD3L	Homo sapiens	Basic helix-loop-helix factors (bHLH)	Tal-related factors
MA1487.1	FOXE1	Homo sapiens	Fork head / winged helix factors	Forkhead box (FOX) factors
MA1489.1	FOXN3	Homo sapiens	Fork head / winged helix factors	Forkhead box (FOX) factors
MA1491.1	GLI3	Homo sapiens	C2H2 zinc finger factors	More than 3 adjacent zinc finger factors
MA1493.1	HES6	Homo sapiens	Basic helix-loop-helix factors (bHLH)	Hairy-related factors
MA1494.1	HNF4A(var.2)	Homo sapiens	Nuclear receptors with C4 zinc fingers	RXR-related receptors (NR2)
MA1495.1	HOXA1	Homo sapiens	Homeo domain factors	HOX-related factors
MA1496.1	HOXA4	Homo sapiens	Homeo domain factors	HOX-related factors
MA1497.1	HOXA6	Homo sapiens	Homeo domain factors	HOX-related factors
MA1498.1	HOXA7	Homo sapiens	Homeo domain factors	HOX-related factors
MA1499.1	HOXB4	Homo sapiens	Homeo domain factors	HOX-related factors
MA1500.1	HOXB6	Homo sapiens	Homeo domain factors	HOX-related factors
MA1501.1	HOXB7	Homo sapiens	Homeo domain factors	HOX-related factors
MA1502.1	HOXB8	Homo sapiens	Homeo domain factors	HOX-related factors
MA1503.1	HOXB9	Homo sapiens	Homeo domain factors	HOX-related factors
MA1504.1	HOXC4	Homo sapiens	Homeo domain factors	HOX-related factors
MA1505.1	HOXC8	Homo sapiens	Homeo domain factors	HOX-related factors
MA1506.1	HOXD10	Homo sapiens	Homeo domain factors	HOX-related factors
MA1507.1	HOXD4	Homo sapiens	Homeo domain factors	HOX-related factors
MA1508.1	IKZF1	Homo sapiens	C2H2 zinc finger factors	Factors with multiple dispersed zinc fingers
MA1509.1	IRF6	Homo sapiens	Tryptophan cluster factors	Interferon-regulatory factors
MA1511.1	KLF10	Homo sapiens	C2H2 zinc finger factors	Three-zinc finger Kruppel-related factors
MA1512.1	KLF11	Homo sapiens	C2H2 zinc finger factors	Three-zinc finger Kruppel-related factors
MA1513.1	KLF15	Homo sapiens	C2H2 zinc finger factors	Three-zinc finger Kruppel-related factors
MA1514.1	KLF17	Homo sapiens	C2H2 zinc finger factors	Three-zinc finger Kruppel-related factors
MA1515.1	KLF2	Homo sapiens	C2H2 zinc finger factors	Three-zinc finger Kruppel-related factors
MA1516.1	KLF3	Homo sapiens	C2H2 zinc finger factors	Three-zinc finger Kruppel-related factors
MA1517.1	KLF6	Homo sapiens	C2H2 zinc finger factors	Three-zinc finger Kruppel-related factors
MA1518.1	LHX1	Homo sapiens	Homeo domain factors	HD-LIM factors
MA1519.1	LHX5	Homo sapiens	Homeo domain factors	HD-LIM factors
MA1520.1	MAF	Homo sapiens	Basic leucine zipper factors (bZIP)	Maf-related factors
MA1521.1	MAFA	Homo sapiens	Basic leucine zipper factors (bZIP)	Maf-related factors
MA1522.1	MAZ	Homo sapiens	C2H2 zinc finger factors	More than 3 adjacent zinc finger factors
MA1523.1	MSANTD3	Homo sapiens	Tryptophan cluster factors	Myb/SANT domain factors
MA1524.1	MSGN1	Homo sapiens	Basic helix-loop-helix factors (bHLH)	Tal-related factors
MA1525.1	NFATC4	Homo sapiens	Rel homology region (RHR) factors	NFAT-related factors
MA1527.1	NFIC(var.2)	Homo sapiens	SMAD/NF-1 DNA-binding domain factors	Nuclear factor 1
MA1528.1	NFIX(var.2)	Homo sapiens	SMAD/NF-1 DNA-binding domain factors	Nuclear factor 1
MA1529.1	NHLH2	Homo sapiens	Basic helix-loop-helix factors (bHLH)	Tal-related factors
MA1530.1	NKX6-3	Homo sapiens	Homeo domain factors	NK-related factors
MA1531.1	NR1D1	Homo sapiens	Nuclear receptors with C4 zinc fingers	Thyroid hormone receptor-related factors (NR1)
MA1532.1	NR1D2	Homo sapiens	Nuclear receptors with C4 zinc fingers	Thyroid hormone receptor-related factors (NR1)
MA1533.1	NR1I2	Homo sapiens	Nuclear receptors with C4 zinc fingers	Thyroid hormone receptor-related factors (NR1)
MA1534.1	NR1I3	Homo sapiens	Nuclear receptors with C4 zinc fingers	Thyroid hormone receptor-related factors (NR1)
MA1535.1	NR2C1	Homo sapiens	Nuclear receptors with C4 zinc fingers	RXR-related receptors (NR2)
MA1536.1	NR2C2(var.2)	Homo sapiens	Nuclear receptors with C4 zinc fingers	RXR-related receptors (NR2)
MA1537.1	NR2F1(var.2)	Homo sapiens	Nuclear receptors with C4 zinc fingers	RXR-related receptors (NR2)
MA1538.1	NR2F1(var.3)	Homo sapiens	Nuclear receptors with C4 zinc fingers	RXR-related receptors (NR2)
MA1539.1	NR2F6(var.3)	Homo sapiens	Nuclear receptors with C4 zinc fingers	RXR-related receptors (NR2)
MA1540.1	NR5A1	Homo sapiens	Nuclear receptors with C4 zinc fingers	FTZ-F1-related receptors (NR5)
MA1541.1	NR6A1	Homo sapiens	Nuclear receptors with C4 zinc fingers	GCNF-related receptors (NR6)
MA1542.1	OSR1	Homo sapiens	C2H2 zinc finger factors	Other factors with up to three adjacent zinc fingers
MA1544.1	OVOL1	Homo sapiens	C2H2 zinc finger factors	More than 3 adjacent zinc finger factors
MA1545.1	OVOL2	Homo sapiens	C2H2 zinc finger factors	More than 3 adjacent zinc finger factors
MA1546.1	PAX3(var.2)	Homo sapiens	Paired box factors	Paired plus homeo domain
MA1547.1	PITX2	Homo sapiens	Homeo domain factors	Paired-related HD factors
MA1548.1	PLAGL2	Homo sapiens	C2H2 zinc finger factors	More than 3 adjacent zinc finger factors
MA1549.1	POU6F1(var.2)	Homo sapiens	Homeo domain factors	POU domain factors
MA1550.1	PPARD	Homo sapiens	Nuclear receptors with C4 zinc fingers	Thyroid hormone receptor-related factors (NR1)
MA1552.1	RARB(var.3)	Homo sapiens	Nuclear receptors with C4 zinc fingers	Thyroid hormone receptor-related factors (NR1)
MA1553.1	RARG(var.3)	Homo sapiens	Nuclear receptors with C4 zinc fingers	Thyroid hormone receptor-related factors (NR1)
MA1554.1	RFX7	Homo sapiens	Fork head / winged helix factors	RFX-related factors
MA1555.1	RXRB(var.2)	Homo sapiens	Nuclear receptors with C4 zinc fingers	RXR-related receptors (NR2)
MA1556.1	RXRG(var.2)	Homo sapiens	Nuclear receptors with C4 zinc fingers	RXR-related receptors (NR2)
MA1557.1	SMAD5	Homo sapiens	SMAD/NF-1 DNA-binding domain factors	SMAD factors
MA1558.1	SNAI1	Homo sapiens	C2H2 zinc finger factors	More than 3 adjacent zinc finger factors
MA1559.1	SNAI3	Homo sapiens	C2H2 zinc finger factors	More than 3 adjacent zinc finger factors
MA1560.1	SOHLH2	Homo sapiens	Basic helix-loop-helix factors (bHLH)	PAS domain factors
MA1561.1	SOX12	Homo sapiens	High-mobility group (HMG) domain factors	SOX-related factors
MA1562.1	SOX14	Homo sapiens	High-mobility group (HMG) domain factors	SOX-related factors
MA1563.1	SOX18	Homo sapiens	High-mobility group (HMG) domain factors	SOX-related factors
MA1564.1	SP9	Homo sapiens	C2H2 zinc finger factors	Three-zinc finger Kruppel-related factors
MA1565.1	TBX18	Homo sapiens	T-Box factors	TBX1-related factors
MA1566.1	TBX3	Homo sapiens	T-Box factors	TBX2-related factors
MA1567.1	TBX6	Homo sapiens	T-Box factors	TBX6-related factors
MA1568.1	TCF21(var.2)	Homo sapiens	Basic helix-loop-helix factors (bHLH)	Tal-related factors
MA1569.1	TFAP2E	Homo sapiens	Basic helix-span-helix factors (bHSH)	AP-2
MA1570.1	TFAP4(var.2)	Homo sapiens	Basic helix-loop-helix factors (bHLH)	bHLH-ZIP factors
MA1571.1	TGIF2LX	Homo sapiens	Homeo domain factors	TALE-type homeo domain factors
MA1572.1	TGIF2LY	Homo sapiens	Homeo domain factors	TALE-type homeo domain factors
MA1573.1	THAP11	Homo sapiens	C2CH THAP-type zinc finger factors	THAP-related factors
MA1574.1	THRB	Homo sapiens	Nuclear receptors with C4 zinc fingers	Thyroid hormone receptor-related factors (NR1)
MA1575.1	THRB(var.2)	Homo sapiens	Nuclear receptors with C4 zinc fingers	Thyroid hormone receptor-related factors (NR1)
MA1576.1	THRB(var.3)	Homo sapiens	Nuclear receptors with C4 zinc fingers	Thyroid hormone receptor-related factors (NR1)
MA1577.1	TLX2	Homo sapiens	Homeo domain factors	NK-related factors
MA1578.1	VEZF1	Homo sapiens	C2H2 zinc finger factors	More than 3 adjacent zinc finger factors
MA1579.1	ZBTB26	Homo sapiens	C2H2 zinc finger factors	More than 3 adjacent zinc finger factors
MA1580.1	ZBTB32	Homo sapiens	C2H2 zinc finger factors	Other factors with up to three adjacent zinc fingers
MA1581.1	ZBTB6	Homo sapiens	C2H2 zinc finger factors	More than 3 adjacent zinc finger factors
MA1583.1	ZFP57	Homo sapiens	C2H2 zinc finger factors	Factors with multiple dispersed zinc fingers
MA1584.1	ZIC5	Homo sapiens	C2H2 zinc finger factors	More than 3 adjacent zinc finger factors
MA1585.1	ZKSCAN1	Homo sapiens	C2H2 zinc finger factors	More than 3 adjacent zinc finger factors
MA1587.1	ZNF135	Homo sapiens	C2H2 zinc finger factors	More than 3 adjacent zinc finger factors
MA1588.1	ZNF136	Homo sapiens	C2H2 zinc finger factors	More than 3 adjacent zinc finger factors
MA1589.1	ZNF140	Homo sapiens	C2H2 zinc finger factors	More than 3 adjacent zinc finger factors
MA1592.1	ZNF274	Homo sapiens	C2H2 zinc finger factors	More than 3 adjacent zinc finger factors
MA1593.1	ZNF317	Homo sapiens	C2H2 zinc finger factors	More than 3 adjacent zinc finger factors
MA1594.1	ZNF382	Homo sapiens	C2H2 zinc finger factors	Factors with multiple dispersed zinc fingers
MA1596.1	ZNF460	Homo sapiens	C2H2 zinc finger factors	More than 3 adjacent zinc finger factors
MA1597.1	ZNF528	Homo sapiens	C2H2 zinc finger factors	More than 3 adjacent zinc finger factors
MA1599.1	ZNF682	Homo sapiens	C2H2 zinc finger factors	More than 3 adjacent zinc finger factors
MA1600.1	ZNF684	Homo sapiens	C2H2 zinc finger factors	More than 3 adjacent zinc finger factors
MA1601.1	ZNF75D	Homo sapiens	C2H2 zinc finger factors	More than 3 adjacent zinc finger factors
MA1602.1	ZSCAN29	Homo sapiens	C2H2 zinc finger factors	More than 3 adjacent zinc finger factors
MA1631.1	ASCL1(var.2)	Homo sapiens	Basic helix-loop-helix factors (bHLH)	MyoD / ASC-related factors
MA1632.1	ATF2	Homo sapiens	Basic leucine zipper factors (bZIP)	Jun-related factors
MA1633.1	BACH1	Homo sapiens	Basic leucine zipper factors (bZIP)	Jun-related factors
MA1634.1	BATF	Homo sapiens	Basic leucine zipper factors (bZIP)	B-ATF-related factors
MA1635.1	BHLHE22(var.2)	Homo sapiens	Basic helix-loop-helix factors (bHLH)	Tal-related factors
MA1636.1	CEBPG(var.2)	Homo sapiens	Basic leucine zipper factors (bZIP)	C/EBP-related factors
MA1637.1	EBF3	Homo sapiens	Rel homology region (RHR) factors	Early B-Cell Factor-related factors
MA1638.1	HAND2	Homo sapiens	Basic helix-loop-helix factors (bHLH)	Tal-related factors
MA1639.1	MEIS1(var.2)	Homo sapiens	Homeo domain factors	TALE-type homeo domain factors
MA1640.1	MEIS2(var.2)	Homo sapiens	Homeo domain factors	TALE-type homeo domain factors
MA1641.1	MYF5	Homo sapiens	Basic helix-loop-helix factors (bHLH)	MyoD / ASC-related factors
MA1642.1	NEUROG2(var.2)	Homo sapiens	Basic helix-loop-helix factors (bHLH)	Tal-related factors
MA1643.1	NFIB	Homo sapiens	SMAD/NF-1 DNA-binding domain factors	Nuclear factor 1
MA1644.1	NFYC	Homo sapiens	Heteromeric CCAAT-binding factors
MA1645.1	NKX2-2	Homo sapiens	Homeo domain factors	NK-related factors
MA1646.1	OSR2	Homo sapiens	C2H2 zinc finger factors	More than 3 adjacent zinc finger factors
MA1647.1	PRDM4	Homo sapiens	C2H2 zinc finger factors	Factors with multiple dispersed zinc fingers
MA1648.1	TCF12(var.2)	Homo sapiens	Basic helix-loop-helix factors (bHLH)	E2A-related factors
MA1649.1	ZBTB12	Homo sapiens	C2H2 zinc finger factors	More than 3 adjacent zinc finger factors
MA1650.1	ZBTB14	Homo sapiens	C2H2 zinc finger factors	More than 3 adjacent zinc finger factors
MA1651.1	ZFP42	Homo sapiens	C2H2 zinc finger factors	More than 3 adjacent zinc finger factors
MA1652.1	ZKSCAN5	Homo sapiens	C2H2 zinc finger factors	Factors with multiple dispersed zinc fingers
MA1653.1	ZNF148	Homo sapiens	C2H2 zinc finger factors	More than 3 adjacent zinc finger factors
MA1654.1	ZNF16	Homo sapiens	C2H2 zinc finger factors	More than 3 adjacent zinc finger factors
MA1655.1	ZNF341	Homo sapiens	C2H2 zinc finger factors	Factors with multiple dispersed zinc fingers
MA1656.1	ZNF449	Homo sapiens	C2H2 zinc finger factors	More than 3 adjacent zinc finger factors
MA1657.1	ZNF652	Homo sapiens	C2H2 zinc finger factors	More than 3 adjacent zinc finger factors
MA1683.1	FOXA3	Homo sapiens	Fork head / winged helix factors	Forkhead box (FOX) factors
UN0110.1	ATF6B	Homo sapiens	Basic leucine zipper factors (bZIP)	CREB-related factors
UN0111.1	ATF6B(var.2)	Homo sapiens	Basic leucine zipper factors (bZIP)	CREB-related factors
UN0112.1	ATF6B(var.3)	Homo sapiens	Basic leucine zipper factors (bZIP)	CREB-related factors
UN0113.1	BBX	Homo sapiens	High-mobility group (HMG) domain factors	SOX-related factors
UN0114.1	BCL11B	Homo sapiens	C2H2 zinc finger factors	Factors with multiple dispersed zinc fingers
UN0115.1	DMRTA1	Homo sapiens	DM-type intertwined zinc finger factors	DMRT factors
UN0116.1	DPF1	Homo sapiens	C2H2 zinc finger factors	Other factors with up to three adjacent zinc fingers
UN0118.1	ELK4	Homo sapiens	Tryptophan cluster factors	Ets-related factors
UN0119.1	ETV7	Homo sapiens	Tryptophan cluster factors	Ets-related factors
UN0120.1	ETV7(var.2)	Homo sapiens	Tryptophan cluster factors	Ets-related factors
UN0121.1	FEZF1	Homo sapiens	C2H2 zinc finger factors	More than 3 adjacent zinc finger factors
UN0122.1	FOSB	Homo sapiens	Basic leucine zipper factors (bZIP)	Fos-related factors
UN0123.1	FOXR2	Homo sapiens	Fork head / winged helix factors	Forkhead box (FOX) factors
UN0124.1	HOXB1	Homo sapiens	Homeo domain factors	HOX-related factors
UN0125.1	HSF5	Homo sapiens	Heat shock factors	HSF factors
UN0127.1	HSFY1	Homo sapiens	Heat shock factors	HSF factors
UN0129.1	HSFY2	Homo sapiens	Heat shock factors	HSF factors
UN0130.1	IRX3	Homo sapiens	Homeo domain factors	TALE-type homeo domain factors
UN0131.1	MESP2	Homo sapiens	Homeo domain factors	TALE-type homeo domain factors
UN0132.1	MYNN	Homo sapiens	C2H2 zinc finger factors	More than 3 adjacent zinc finger factors
UN0133.1	PAX8	Homo sapiens	Paired box factors	Paired domain only
UN0134.1	RHOXF2	Homo sapiens	Homeo domain factors	Paired-related HD factors
UN0135.1	SKOR1	Homo sapiens
UN0136.1	SKOR2	Homo sapiens
UN0137.1	SOX7	Homo sapiens	High-mobility group (HMG) domain factors	SOX-related factors
UN0138.1	TLX3	Homo sapiens	Homeo domain factors	NK-related factors
UN0139.1	YBX1	Homo sapiens	Cold-shock domain factors	Dbp-related factors
UN0143.1	ZBTB20	Homo sapiens	C2H2 zinc finger factors	More than 3 adjacent zinc finger factors
UN0144.1	ZBTB22	Homo sapiens	C2H2 zinc finger factors	Other factors with up to three adjacent zinc fingers
UN0145.1	ZBTB37	Homo sapiens	C2H2 zinc finger factors	Other factors with up to three adjacent zinc fingers
UN0146.1	ZBTB40	Homo sapiens	C2H2 zinc finger factors	More than 3 adjacent zinc finger factors
UN0148.1	ZBTB43	Homo sapiens	C2H2 zinc finger factors	Other factors with up to three adjacent zinc fingers
UN0149.1	ZBTB44	Homo sapiens	C2H2 zinc finger factors	More than 3 adjacent zinc finger factors
UN0150.1	ZBTB45	Homo sapiens	C2H2 zinc finger factors	More than 3 adjacent zinc finger factors
UN0151.1	ZFP1	Homo sapiens	C2H2 zinc finger factors	More than 3 adjacent zinc finger factors
UN0152.1	ZFP28	Homo sapiens	C2H2 zinc finger factors	More than 3 adjacent zinc finger factors
UN0153.1	ZFP3	Homo sapiens	C2H2 zinc finger factors	More than 3 adjacent zinc finger factors
UN0154.1	ZFP41	Homo sapiens	C2H2 zinc finger factors	More than 3 adjacent zinc finger factors
UN0155.1	ZFP64	Homo sapiens	C2H2 zinc finger factors	More than 3 adjacent zinc finger factors
UN0156.1	ZFP69	Homo sapiens	C2H2 zinc finger factors	More than 3 adjacent zinc finger factors
UN0157.1	ZIM3	Homo sapiens	C2H2 zinc finger factors	More than 3 adjacent zinc finger factors
UN0158.1	ZNF10	Homo sapiens	C2H2 zinc finger factors	More than 3 adjacent zinc finger factors
UN0159.1	ZNF100	Homo sapiens	C2H2 zinc finger factors	Three-zinc finger Kruppel-related factors
UN0160.1	ZNF101	Homo sapiens	C2H2 zinc finger factors	Factors with multiple dispersed zinc fingers
UN0161.1	ZNF12	Homo sapiens	C2H2 zinc finger factors	More than 3 adjacent zinc finger factors
UN0162.1	ZNF134	Homo sapiens	C2H2 zinc finger factors	Factors with multiple dispersed zinc fingers
UN0163.1	ZNF141	Homo sapiens	C2H2 zinc finger factors	More than 3 adjacent zinc finger factors
UN0164.1	ZNF174	Homo sapiens	C2H2 zinc finger factors	Other factors with up to three adjacent zinc fingers
UN0165.1	ZNF177	Homo sapiens	C2H2 zinc finger factors	More than 3 adjacent zinc finger factors
UN0167.1	ZNF23	Homo sapiens	C2H2 zinc finger factors	More than 3 adjacent zinc finger factors
UN0168.1	ZNF248	Homo sapiens	C2H2 zinc finger factors	Factors with multiple dispersed zinc fingers
UN0169.1	ZNF254	Homo sapiens	C2H2 zinc finger factors	More than 3 adjacent zinc finger factors
UN0170.1	ZNF257	Homo sapiens	C2H2 zinc finger factors	More than 3 adjacent zinc finger factors
UN0171.1	ZNF260	Homo sapiens	C2H2 zinc finger factors	More than 3 adjacent zinc finger factors
UN0172.1	ZNF276	Homo sapiens	C2H2 zinc finger factors	More than 3 adjacent zinc finger factors
UN0173.1	ZNF28	Homo sapiens	C2H2 zinc finger factors	More than 3 adjacent zinc finger factors
UN0174.1	ZNF284	Homo sapiens	C2H2 zinc finger factors	More than 3 adjacent zinc finger factors
UN0175.1	ZNF296	Homo sapiens	C2H2 zinc finger factors	Factors with multiple dispersed zinc fingers
UN0176.1	ZNF304	Homo sapiens	C2H2 zinc finger factors	Factors with multiple dispersed zinc fingers
UN0177.1	ZNF32	Homo sapiens	C2H2 zinc finger factors	More than 3 adjacent zinc finger factors
UN0179.1	ZNF322	Homo sapiens	C2H2 zinc finger factors	More than 3 adjacent zinc finger factors
UN0183.1	ZNF343	Homo sapiens	C2H2 zinc finger factors	More than 3 adjacent zinc finger factors
UN0184.1	ZNF345	Homo sapiens	C2H2 zinc finger factors	More than 3 adjacent zinc finger factors
UN0185.1	ZNF385D	Homo sapiens	C2H2 zinc finger factors	Other factors with up to three adjacent zinc fingers
UN0186.1	ZNF396	Homo sapiens	C2H2 zinc finger factors	Other factors with up to three adjacent zinc fingers
UN0187.1	ZNF429	Homo sapiens	C2H2 zinc finger factors	More than 3 adjacent zinc finger factors
UN0188.1	ZNF430	Homo sapiens	C2H2 zinc finger factors	More than 3 adjacent zinc finger factors
UN0189.1	ZNF436	Homo sapiens	C2H2 zinc finger factors	More than 3 adjacent zinc finger factors
UN0190.1	ZNF441	Homo sapiens	C2H2 zinc finger factors	More than 3 adjacent zinc finger factors
UN0191.1	ZNF444	Homo sapiens	C2H2 zinc finger factors	More than 3 adjacent zinc finger factors
UN0192.1	ZNF454	Homo sapiens	C2H2 zinc finger factors	More than 3 adjacent zinc finger factors
UN0193.1	ZNF454	Homo sapiens	C2H2 zinc finger factors	More than 3 adjacent zinc finger factors
UN0196.1	ZNF479	Homo sapiens	C2H2 zinc finger factors	More than 3 adjacent zinc finger factors
UN0197.1	ZNF490	Homo sapiens	C2H2 zinc finger factors	More than 3 adjacent zinc finger factors
UN0198.1	ZNF506	Homo sapiens	C2H2 zinc finger factors	More than 3 adjacent zinc finger factors
UN0199.1	ZNF518A	Homo sapiens	C2H2 zinc finger factors	Factors with multiple dispersed zinc fingers
UN0200.1	ZNF524	Homo sapiens	C2H2 zinc finger factors	More than 3 adjacent zinc finger factors
UN0201.1	ZNF525	Homo sapiens	C2H2 zinc finger factors	More than 3 adjacent zinc finger factors
UN0204.1	ZNF565	Homo sapiens	C2H2 zinc finger factors	More than 3 adjacent zinc finger factors
UN0205.1	ZNF580	Homo sapiens	C2H2 zinc finger factors	Other factors with up to three adjacent zinc fingers
UN0206.1	ZNF580	Homo sapiens	C2H2 zinc finger factors	Other factors with up to three adjacent zinc fingers
UN0207.1	ZNF585B	Homo sapiens	C2H2 zinc finger factors	More than 3 adjacent zinc finger factors
UN0208.1	ZNF597	Homo sapiens	C2H2 zinc finger factors	Factors with multiple dispersed zinc fingers
UN0209.1	ZNF610	Homo sapiens	C2H2 zinc finger factors	More than 3 adjacent zinc finger factors
UN0210.1	ZNF623	Homo sapiens	C2H2 zinc finger factors	More than 3 adjacent zinc finger factors
UN0211.1	ZNF660	Homo sapiens	C2H2 zinc finger factors	More than 3 adjacent zinc finger factors
UN0212.1	ZNF675	Homo sapiens	C2H2 zinc finger factors	More than 3 adjacent zinc finger factors
UN0213.1	ZNF704	Homo sapiens	C2H2 zinc finger factors
UN0214.1	ZNF707	Homo sapiens	C2H2 zinc finger factors	More than 3 adjacent zinc finger factors
UN0216.1	ZNF713	Homo sapiens	C2H2 zinc finger factors	More than 3 adjacent zinc finger factors
UN0217.1	ZNF713	Homo sapiens	C2H2 zinc finger factors	More than 3 adjacent zinc finger factors
UN0218.1	ZNF750	Homo sapiens	C2H2 zinc finger factors
UN0219.1	ZNF75A	Homo sapiens	C2H2 zinc finger factors	More than 3 adjacent zinc finger factors
UN0221.1	ZNF76	Homo sapiens	C2H2 zinc finger factors	More than 3 adjacent zinc finger factors
UN0222.1	ZNF765	Homo sapiens	C2H2 zinc finger factors	More than 3 adjacent zinc finger factors
UN0223.1	ZNF766	Homo sapiens	C2H2 zinc finger factors	More than 3 adjacent zinc finger factors
UN0225.1	ZNF770	Homo sapiens	C2H2 zinc finger factors	Factors with multiple dispersed zinc fingers
UN0226.1	ZNF771	Homo sapiens	C2H2 zinc finger factors	More than 3 adjacent zinc finger factors
UN0227.1	ZNF780A	Homo sapiens	C2H2 zinc finger factors	More than 3 adjacent zinc finger factors
UN0228.1	ZNF781	Homo sapiens	C2H2 zinc finger factors	More than 3 adjacent zinc finger factors
UN0229.1	ZNF784	Homo sapiens	C2H2 zinc finger factors	Factors with multiple dispersed zinc fingers
UN0230.1	ZNF787	Homo sapiens	C2H2 zinc finger factors	Factors with multiple dispersed zinc fingers
UN0231.1	ZNF787	Homo sapiens	C2H2 zinc finger factors	Factors with multiple dispersed zinc fingers
UN0232.1	ZNF793	Homo sapiens	C2H2 zinc finger factors	More than 3 adjacent zinc finger factors
UN0233.1	ZNF8	Homo sapiens	C2H2 zinc finger factors	Factors with multiple dispersed zinc fingers
UN0234.1	ZNF808	Homo sapiens	C2H2 zinc finger factors	More than 3 adjacent zinc finger factors
UN0235.1	ZNF81	Homo sapiens	C2H2 zinc finger factors	More than 3 adjacent zinc finger factors
UN0236.1	ZNF816	Homo sapiens	C2H2 zinc finger factors	More than 3 adjacent zinc finger factors
UN0237.1	ZNF821	Homo sapiens	C2H2 zinc finger factors	Other factors with up to three adjacent zinc fingers
UN0238.1	ZNF823	Homo sapiens	C2H2 zinc finger factors	More than 3 adjacent zinc finger factors
UN0239.1	ZNF84	Homo sapiens	C2H2 zinc finger factors	More than 3 adjacent zinc finger factors
UN0240.1	ZNF85	Homo sapiens	C2H2 zinc finger factors	More than 3 adjacent zinc finger factors
UN0241.1	ZNF92	Homo sapiens	C2H2 zinc finger factors	More than 3 adjacent zinc finger factors
UN0242.1	ZNF93	Homo sapiens	C2H2 zinc finger factors	More than 3 adjacent zinc finger factors
UN0243.1	ZSCAN1	Homo sapiens	C2H2 zinc finger factors	Other factors with up to three adjacent zinc fingers
UN0244.1	ZSCAN16	Homo sapiens	C2H2 zinc finger factors	More than 3 adjacent zinc finger factors
UN0245.1	ZSCAN20	Homo sapiens	C2H2 zinc finger factors	Factors with multiple dispersed zinc fingers
UN0246.1	ZSCAN23	Homo sapiens	C2H2 zinc finger factors	More than 3 adjacent zinc finger factors
UN0247.1	ZSCAN31	Homo sapiens	C2H2 zinc finger factors	More than 3 adjacent zinc finger factors
UN0248.1	ZSCAN5A	Homo sapiens	C2H2 zinc finger factors	More than 3 adjacent zinc finger factors
UN0249.1	ZSCAN9	Homo sapiens	C2H2 zinc finger factors	More than 3 adjacent zinc finger factors
UN0305.1	ADNP	Homo sapiens	Homeo domain factors	HD-ZF factors
UN0306.1	DACH1	Homo sapiens	SKI / DACH domain factors	DACH / dachshund-related factors
UN0307.1	EOMES	Homo sapiens	T-Box factors	TBrain-related factors
UN0308.1	ESR2	Homo sapiens	Nuclear receptors with C4 zinc fingers	Steroid hormone receptors (NR3)
UN0309.1	HHEX	Homo sapiens	Homeo domain factors	NK-related factors
UN0310.1	HMGXB4	Homo sapiens	High-mobility group (HMG) domain factors	PBRM1-related factors
UN0311.1	ZBTB2	Homo sapiens	C2H2 zinc finger factors	Factors with multiple dispersed zinc fingers
UN0312.1	ZBTB42	Homo sapiens	C2H2 zinc finger factors	More than 3 adjacent zinc finger factors
UN0313.1	ZFP91	Homo sapiens	C2H2 zinc finger factors	More than 3 adjacent zinc finger factors
UN0314.1	ZNF133	Homo sapiens	C2H2 zinc finger factors	More than 3 adjacent zinc finger factors
UN0315.1	ZNF141	Homo sapiens	C2H2 zinc finger factors	More than 3 adjacent zinc finger factors
UN0316.1	ZNF146	Homo sapiens	C2H2 zinc finger factors	More than 3 adjacent zinc finger factors
UN0317.1	ZNF18	Homo sapiens	C2H2 zinc finger factors	More than 3 adjacent zinc finger factors
UN0318.1	ZNF189	Homo sapiens	C2H2 zinc finger factors	More than 3 adjacent zinc finger factors
UN0319.1	ZNF316	Homo sapiens	C2H2 zinc finger factors	Factors with multiple dispersed zinc fingers
UN0320.1	ZNF329	Homo sapiens	C2H2 zinc finger factors	More than 3 adjacent zinc finger factors
UN0321.1	ZNF331	Homo sapiens	C2H2 zinc finger factors	More than 3 adjacent zinc finger factors
UN0322.1	ZNF417	Homo sapiens	C2H2 zinc finger factors	Factors with multiple dispersed zinc fingers
UN0323.1	ZNF425	Homo sapiens	C2H2 zinc finger factors	More than 3 adjacent zinc finger factors
UN0324.1	ZNF436	Homo sapiens	C2H2 zinc finger factors	More than 3 adjacent zinc finger factors
UN0325.1	ZNF45	Homo sapiens	C2H2 zinc finger factors	More than 3 adjacent zinc finger factors
UN0326.1	ZNF467	Homo sapiens	C2H2 zinc finger factors	Factors with multiple dispersed zinc fingers
UN0327.1	ZNF468	Homo sapiens	C2H2 zinc finger factors	More than 3 adjacent zinc finger factors
UN0328.1	ZNF479	Homo sapiens	C2H2 zinc finger factors	More than 3 adjacent zinc finger factors
UN0329.1	ZNF490	Homo sapiens	C2H2 zinc finger factors	More than 3 adjacent zinc finger factors
UN0330.1	ZNF513	Homo sapiens	C2H2 zinc finger factors	More than 3 adjacent zinc finger factors
UN0331.1	ZNF519	Homo sapiens	C2H2 zinc finger factors	Factors with multiple dispersed zinc fingers
UN0332.1	ZNF534	Homo sapiens	C2H2 zinc finger factors	More than 3 adjacent zinc finger factors
UN0333.1	ZNF548	Homo sapiens	C2H2 zinc finger factors	More than 3 adjacent zinc finger factors
UN0334.1	ZNF549	Homo sapiens	C2H2 zinc finger factors	More than 3 adjacent zinc finger factors
UN0335.1	ZNF596	Homo sapiens	C2H2 zinc finger factors	More than 3 adjacent zinc finger factors
UN0336.1	ZNF671	Homo sapiens	C2H2 zinc finger factors	Factors with multiple dispersed zinc fingers
UN0337.1	ZNF677	Homo sapiens	C2H2 zinc finger factors	More than 3 adjacent zinc finger factors
UN0338.1	ZNF680	Homo sapiens	C2H2 zinc finger factors	More than 3 adjacent zinc finger factors
UN0339.1	ZNF708	Homo sapiens	C2H2 zinc finger factors	More than 3 adjacent zinc finger factors
UN0340.1	ZNF75A	Homo sapiens	C2H2 zinc finger factors	More than 3 adjacent zinc finger factors
UN0341.1	ZNF768	Homo sapiens	C2H2 zinc finger factors	More than 3 adjacent zinc finger factors

## Sheet: JASPAR -Analysis results
Matrix ID	Name	Score	Relative score	Start	End	Strand	Predicted sequence
MA0528.1	ZNF263	22.955	0.953463	1870	1890	1	GAGGGAGGAGGGGGAAGAAGA
MA0528.1	ZNF263	22.643	0.950713	1866	1886	1	GGAGGAGGGAGGAGGGGGAAG
MA0528.1	ZNF263	20.072	0.928053	1873	1893	1	GGAGGAGGGGGAAGAAGACGA
MA0528.1	ZNF263	18.686	0.915838	1879	1899	1	GGGGGAAGAAGACGAGGGGGA
MA0506.1	NRF1	18.058	1	1529	1539	-1	GCGCCTGCGCA
MA0060.2	NFYA	17.78	0.921559	300	317	1	AGAGTTTTGATTGGTACA
MA0528.1	ZNF263	17.653	0.906734	1882	1902	1	GGAAGAAGACGAGGGGGAGGA
MA0528.1	ZNF263	17.254	0.903217	1885	1905	1	AGAAGACGAGGGGGAGGAGGG
MA0475.1	FLI1	16.365	0.986932	1837	1847	-1	ACAGGAAGTGA
MA0489.1	JUN(var.2)	16.041	0.971352	1953	1966	1	GGGGGATGACTCAC
MA0491.1	JUND	16.008	0.990101	1957	1967	-1	TGTGAGTCATC
MA0478.1	FOSL2	15.908	0.993087	1956	1966	1	GGATGACTCAC
MA0162.2	EGR1	15.449	0.945626	1891	1904	-1	CCTCCTCCCCCTCG
MA0050.2	IRF1	15.412	0.859667	334	354	1	TTTTTCTTTTTTTTTTTTTTT
MA0079.3	SP1	15.405	0.974953	2049	2059	-1	CCCCCTCCCCC
MA0162.2	EGR1	15.367	0.944748	2025	2038	-1	CCGCCGCCTCCTCC
MA0476.1	FOS	15.329	0.993383	1957	1967	-1	TGTGAGTCATC
MA0803.1	TBX15	15.274	0.999996	216	223	1	AGGTGTGA
MA0805.1	TBX1	15.017	1.00001	216	223	1	AGGTGTGA
MA0462.1	BATF::JUN	15.007	0.977881	1955	1965	1	GGGATGACTCA
MA0506.1	NRF1	14.995	0.962172	1530	1540	1	GCGCAGGCGCA
MA0490.1	JUNB	14.982	0.98361	1956	1966	1	GGATGACTCAC
MA0105.3	NFKB1	14.978	0.967481	1847	1857	1	TGGAGTTTCCC
MA0655.1	JDP2	14.702	0.96801	1958	1966	1	ATGACTCAC
MA0477.1	FOSL1	14.649	0.971743	1957	1967	-1	TGTGAGTCATC
MA0079.2	SP1	14.454	0.995309	2049	2058	-1	CCCCTCCCCC
MA0497.1	MEF2C	14.114	0.923059	508	522	-1	CTACTAAAAATACAA
MA0801.1	MGA	14.076	1	216	223	1	AGGTGTGA
MA0598.1	EHF	13.827	0.999996	749	756	-1	CCTTCCTG
MA0516.1	SP2	13.81	0.911449	1869	1883	-1	CCCCCTCCTCCCTCC
MA0598.1	EHF	13.801	0.999533	829	836	-1	CCTTCCTC
MA0598.1	EHF	13.785	0.999247	1839	1846	1	ACTTCCTG
CN0107.1	LM107	13.785	0.814602	1573	1588	-1	TCAAATTATCCCTCTG
MA0050.2	IRF1	13.761	0.840769	330	350	1	TTCTTTTTTCTTTTTTTTTTT
MA0685.1	SP4	13.725	0.888868	1591	1607	-1	GGAGCCACGCCCTCTCT
MA0079.3	SP1	13.715	0.953691	1873	1883	-1	CCCCCTCCTCC
MA0140.2	GATA1::TAL1	13.71	0.905979	1038	1055	1	ATTATCTTTAATCCTCAG
MA0513.1	SMAD2::SMAD3::SMAD4	13.662	0.907851	216	228	-1	GTGGCTCACACCT
MA0079.3	SP1	13.622	0.952521	1894	1904	-1	CCTCCTCCCCC
CN0188.1	LM188	13.599	0.803806	717	733	1	ACTGACAGACCTGTGAA
MA0740.1	KLF14	13.587	0.911124	1592	1605	-1	AGCCACGCCCTCTC
MA0599.1	KLF5	13.568	0.975857	1595	1604	-1	GCCACGCCCT
MA0052.2	MEF2A	13.461	0.909069	507	521	-1	TACTAAAAATACAAA
MA0806.1	TBX4	13.46	0.99999	216	223	1	AGGTGTGA
MA0489.1	JUN(var.2)	13.451	0.938024	1958	1971	-1	GGGCTGTGAGTCAT
CN0125.1	LM125	13.363	0.829782	865	879	1	GCTATTTGCACCTGA
MA0477.1	FOSL1	13.347	0.953709	1957	1967	1	GATGACTCACA
MA0830.1	TCF4	13.343	0.991767	213	222	-1	CACACCTGTA
MA0760.1	ERF	13.341	0.943826	1838	1847	-1	ACAGGAAGTG
MA0076.2	ELK4	13.29	0.947296	1837	1847	1	TCACTTCCTGT
MA0747.1	SP8	13.25	0.928304	1593	1604	-1	GCCACGCCCTCT
MA0162.2	EGR1	13.242	0.921991	2022	2035	-1	CCGCCTCCTCCGCT
MA0516.1	SP2	13.218	0.903415	2045	2059	-1	CCCCCTCCCCCCAGC
MA0162.2	EGR1	13.178	0.921305	2028	2041	-1	CCACCGCCGCCTCC
MA0524.1	TFAP2C	13.141	0.929258	1668	1682	-1	CACGCCCTCAGGGGC
MA0139.1	CTCF	13.121	0.855239	1456	1474	1	TGGCCGAAAGAGGGCGCGG
MA0073.1	RREB1	13.111	0.822971	1915	1934	-1	CCCCCCCTCAACCTAACCCC
MA0481.1	FOXP1	13.1	0.885898	339	353	-1	AAAAAAAAAAAAAAG
CN0022.1	LM22	13.083	0.815828	204	220	-1	CACCTGTAATCCAGCAG
CN0187.1	LM187	13.073	0.814807	332	346	1	CTTTTTTCTTTTTTT
MA0599.1	KLF5	13.065	0.969458	1948	1957	-1	CCCCCGCCCA
MA0098.3	ETS1	13.045	0.955488	1838	1847	-1	ACAGGAAGTG
MA0079.2	SP1	13.027	0.959371	1873	1882	-1	CCCCTCCTCC
MA0471.1	E2F6	13.012	0.952998	1868	1878	1	AGGAGGGAGGA
MA0599.1	KLF5	12.964	0.968173	2050	2059	-1	CCCCCTCCCC
MA0490.1	JUNB	12.948	0.957308	1958	1968	-1	CTGTGAGTCAT
MA0522.2	TCF3	12.925	0.987156	213	222	-1	CACACCTGTA
MA0481.1	FOXP1	12.839	0.881621	342	356	-1	CAAAAAAAAAAAAAA
MA0103.2	ZEB1	12.81	0.962892	215	223	-1	TCACACCTG
CN0029.1	LM29	12.788	0.816433	864	878	1	AGCTATTTGCACCTG
MA0481.1	FOXP1	12.774	0.880556	340	354	-1	AAAAAAAAAAAAAAA
MA0481.1	FOXP1	12.774	0.880556	341	355	-1	AAAAAAAAAAAAAAA
MA0741.1	KLF16	12.723	0.925898	1594	1604	-1	GCCACGCCCTC
MA0746.1	SP3	12.708	0.954613	1594	1604	-1	GCCACGCCCTC
MA0073.1	RREB1	12.692	0.816468	1671	1690	-1	ACCCAGACCACGCCCTCAGG
CN0106.1	LM106	12.676	0.848135	1393	1405	-1	TGCTCTCTCAGCC
MA0481.1	FOXP1	12.653	0.878573	330	344	-1	AAAAAGAAAAAAGAA
MA0807.1	TBX5	12.646	0.999998	216	223	1	AGGTGTGA
MA0491.1	JUND	12.638	0.952629	1957	1967	1	GATGACTCACA
MA0773.1	MEF2D	12.617	0.917396	509	520	-1	ACTAAAAATACA
MA0162.2	EGR1	12.614	0.915265	2031	2044	-1	TCGCCACCGCCGCC
MA0475.2	FLI1	12.603	0.946421	1838	1847	-1	ACAGGAAGTG
MA0599.1	KLF5	12.602	0.963568	802	811	-1	ACCCCACCCT
MA0474.2	ERG	12.596	0.953195	1838	1847	-1	ACAGGAAGTG
MA0073.1	RREB1	12.586	0.814823	171	190	1	CCTCAAGCGACCCACCAACC
MA0824.1	ID4	12.574	0.966344	213	222	-1	CACACCTGTA
MA0107.1	RELA	12.571	0.929388	1847	1856	1	TGGAGTTTCC
MA0524.1	TFAP2C	12.565	0.92203	1346	1360	1	CGCACCTTCAGGGAA
MA0815.1	TFAP2C(var.3)	12.532	0.911388	1668	1680	1	GCCCCTGAGGGCG
MA0753.1	ZNF740	12.455	0.92445	1926	1935	-1	GCCCCCCCTC
MA0872.1	TFAP2A(var.3)	12.449	0.903663	1668	1680	1	GCCCCTGAGGGCG
MA0733.1	EGR4	12.444	0.867983	1991	2006	1	GCCCGCCCGCGCAGTG
MA0724.1	VENTX	12.442	0.974978	1795	1803	-1	ACCCATTAG
MA0741.1	KLF16	12.416	0.920879	2049	2059	-1	CCCCCTCCCCC
MA0528.1	ZNF263	12.384	0.860296	1867	1887	1	GAGGAGGGAGGAGGGGGAAGA
MA0753.1	ZNF740	12.371	0.922901	1328	1337	-1	ACCCCCCCCT
MA0516.1	SP2	12.364	0.891826	1702	1716	-1	GGCCCGCCCTCATTC
MA0660.1	MEF2B	12.329	0.904197	509	520	-1	ACTAAAAATACA
MA0065.1	PPARG::RXRA	12.321	0.803006	750	769	1	AGGAAGGTCCAAGGTAAATG
MA0712.1	OTX2	12.297	1.00001	1045	1052	1	TTAATCCT
MA0813.1	TFAP2B(var.3)	12.274	0.905382	1668	1680	1	GCCCCTGAGGGCG
MA0481.1	FOXP1	12.272	0.87233	335	349	-1	AAAAAAAAAAGAAAA
MA0753.1	ZNF740	12.221	0.920136	1327	1336	-1	CCCCCCCCTT
MA0473.1	ELF1	12.156	0.911983	1838	1850	-1	TCCACAGGAAGTG
MA0815.1	TFAP2C(var.3)	12.08	0.905123	1668	1680	-1	CGCCCTCAGGGGC
MA0746.1	SP3	12.044	0.941536	1674	1684	-1	ACCACGCCCTC
MA0516.1	SP2	12.026	0.887239	1893	1907	-1	CGCCCTCCTCCCCCT
MA0007.2	AR	12.013	0.903933	1219	1233	1	AAGCACATATTGCGC
MA0079.3	SP1	12	0.932114	1866	1876	-1	CTCCCTCCTCC
MA0476.1	FOS	11.998	0.948957	1957	1967	1	GATGACTCACA
MA0057.1	MZF1(var.2)	11.979	1.00001	1876	1885	1	GGAGGGGGAA
MA0732.1	EGR3	11.976	0.873535	1991	2005	1	GCCCGCCCGCGCAGT
MA0872.1	TFAP2A(var.3)	11.974	0.896368	1668	1680	-1	CGCCCTCAGGGGC
MA0052.3	MEF2A	11.968	0.894	509	520	-1	ACTAAAAATACA
MA0079.2	SP1	11.931	0.931769	1894	1903	-1	CTCCTCCCCC
MA0079.3	SP1	11.922	0.931133	1706	1716	-1	GGCCCGCCCTC
MA0007.2	AR	11.892	0.902305	1401	1415	1	GAGCACAGCCAGATC
MA0156.2	FEV	11.892	0.941157	1838	1847	-1	ACAGGAAGTG
MA0144.2	STAT3	11.856	0.941185	1351	1361	1	CTTCAGGGAAT
MA0156.1	FEV	11.851	0.993157	1839	1846	-1	CAGGAAGT
CN0150.1	LM150	11.842	0.804957	756	769	-1	CATTTACCTTGGAC
MA0745.1	SNAI2	11.828	0.983979	213	221	1	TACAGGTGT
MA0073.1	RREB1	11.822	0.802966	845	864	-1	TCACAAAACACCCAGACCTA
MA0478.1	FOSL2	11.813	0.936473	1958	1968	-1	CTGTGAGTCAT
MA0820.1	FIGLA	11.806	0.952303	213	222	-1	CACACCTGTA
MA0516.1	SP2	11.796	0.884117	2048	2062	-1	GTCCCCCCTCCCCCC
MA0655.1	JDP2	11.794	0.921223	1958	1966	-1	GTGAGTCAT
MA0645.1	ETV6	11.782	0.949814	1838	1847	-1	ACAGGAAGTG
MA0670.1	NFIA	11.768	0.973441	739	748	1	GATGCCAATA
MA0060.1	NFYA	11.756	0.886547	1776	1791	-1	GGCGGCCAATCGCTGA
MA0763.1	ETV3	11.755	0.916541	1838	1847	-1	ACAGGAAGTG
MA0017.2	NR2F1	11.754	0.938023	561	573	-1	CTGAGGTCAGGAG
MA0685.1	SP4	11.734	0.869354	1671	1687	-1	CAGACCACGCCCTCAGG
MA0506.1	NRF1	11.691	0.921369	1993	2003	1	CCGCCCGCGCA
MA0003.2	TFAP2A	11.669	0.88074	1668	1682	-1	CACGCCCTCAGGGGC
MA0095.2	YY1	11.668	0.894167	135	146	-1	CAACATGGCAAA
MA0748.1	YY2	11.61	0.906327	1081	1091	1	GACCCCCATTT
MA0079.2	SP1	11.595	0.923307	1115	1124	-1	CCCCTCTCCC
MA0528.1	ZNF263	11.58	0.85321	828	848	1	AGAGGAAGGGAAGGCTGTAGG
MA0502.1	NFYB	11.548	0.893113	1779	1793	-1	GAGGCGGCCAATCGC
MA0080.2	SPI1	11.543	1.00001	1839	1845	-1	AGGAAGT
MA0052.1	MEF2A	11.533	0.88505	510	519	1	GTATTTTTAG
MA0528.1	ZNF263	11.506	0.852558	2037	2057	1	GGTGGCGAGCTGGGGGGAGGG
MA0472.2	EGR2	11.497	0.906975	1993	2003	1	CCGCCCGCGCA
MA0105.2	NFKB1	11.475	0.876837	1121	1131	1	GGGGAGGTCCC
MA0741.1	KLF16	11.462	0.905284	1674	1684	-1	ACCACGCCCTC
MA0014.2	PAX5	11.441	0.861226	94	112	-1	AAAATTAGCCGGGCGTGGT
MA0014.2	PAX5	11.441	0.861226	489	507	-1	AAAATTAGCCGGGCGTGGT
MA0759.1	ELK3	11.438	0.919311	1838	1847	-1	ACAGGAAGTG
MA0502.1	NFYB	11.431	0.891595	306	320	-1	AATTGTACCAATCAA
MA0091.1	TAL1::TCF3	11.423	0.89391	1294	1305	1	AGACCAGCTGGG
MA0841.1	NFE2	11.42	0.914961	1957	1967	1	GATGACTCACA
MA0050.2	IRF1	11.419	0.81396	328	348	1	TATTCTTTTTTCTTTTTTTTT
MA0105.2	NFKB1	11.416	0.875432	1122	1132	1	GGGAGGTCCCC
MA0747.1	SP8	11.385	0.893644	1673	1684	-1	ACCACGCCCTCA
MA0079.3	SP1	11.378	0.924289	1870	1880	-1	CCTCCTCCCTC
MA0528.1	ZNF263	11.371	0.851368	1883	1903	1	GAAGAAGACGAGGGGGAGGAG
MA0062.1	GABPA	11.357	0.920925	1838	1847	-1	ACAGGAAGTG
MA0516.1	SP2	11.348	0.878038	1890	1904	-1	CCTCCTCCCCCTCGT
MA0072.1	RORA(var.2)	11.332	0.856442	1079	1092	-1	TAAATGGGGGTCAA
MA0473.1	ELF1	11.325	0.901256	825	837	1	GAAAGAGGAAGGG
MA0079.2	SP1	11.315	0.916256	2050	2059	-1	CCCCCTCCCC
CN0106.1	LM106	11.314	0.829386	45	57	1	TCCTGCCTCAGCC
CN0106.1	LM106	11.314	0.829386	445	457	1	TCCTGCCTCAGCC
MA0813.1	TFAP2B(var.3)	11.29	0.890728	1668	1680	-1	CGCCCTCAGGGGC
MA0746.1	SP3	11.269	0.926274	2049	2059	-1	CCCCCTCCCCC
MA0048.1	NHLH1	11.255	0.87273	1295	1306	-1	GCCCAGCTGGTC
MA0813.1	TFAP2B(var.3)	11.247	0.890087	1667	1679	1	TGCCCCTGAGGGC
MA0062.1	GABPA	11.243	0.917266	1288	1297	1	CCCGGAAGAC
MA0802.1	TBR1	11.227	0.907125	216	225	1	AGGTGTGAGC
MA0462.1	BATF::JUN	11.22	0.929734	883	893	1	TATATGAGTGA
MA0481.1	FOXP1	11.219	0.855075	337	351	-1	AAAAAAAAAAAAGAA
MA0481.1	FOXP1	11.214	0.854993	959	973	1	AATAAGTGAACAAAT
MA0475.1	FLI1	11.2	0.909959	828	838	1	AGAGGAAGGGA
CN0028.1	LM28	11.19	0.832803	415	429	1	GCAACCTCTGCTTCC
MA0599.1	KLF5	11.185	0.945542	1675	1684	-1	ACCACGCCCT
MA0497.1	MEF2C	11.161	0.883162	112	126	-1	TCTACAAAAATACAA
MA0761.1	ETV1	11.157	0.926422	1838	1847	-1	ACAGGAAGTG
MA0670.1	NFIA	11.152	0.963945	1006	1015	1	TATGCCAAAC
MA0050.1	IRF1	11.137	0.863065	763	774	1	GTAAATGAAAGC
MA0687.1	SPIC	11.093	0.855028	824	837	1	GGAAAGAGGAAGGG
MA0711.1	OTX1	11.086	0.977773	1045	1052	1	TTAATCCT
MA0526.1	USF2	11.08	0.923957	569	579	1	CTCAGGTGATC
MA0070.1	PBX1	11.077	0.862031	305	316	-1	GTACCAATCAAA
MA0528.1	ZNF263	11.064	0.848662	1108	1128	1	TGAGGCTGGGAGAGGGGAGGT
MA0516.1	SP2	11.007	0.87341	1862	1876	-1	CTCCCTCCTCCCAGG
MA0048.1	NHLH1	11	0.867235	1295	1306	1	GACCAGCTGGGC
MA0057.1	MZF1(var.2)	10.979	0.968376	1853	1862	-1	GGATGGGGAA
MA0162.2	EGR1	10.96	0.897552	1876	1889	-1	CTTCTTCCCCCTCC
MA0747.1	SP8	10.938	0.885337	2048	2059	-1	CCCCCTCCCCCC
MA0105.2	NFKB1	10.931	0.863879	1122	1132	-1	GGGGACCTCCC
MA0736.1	GLIS2	10.916	0.8611	1922	1935	-1	GCCCCCCCTCAACC
MA0079.2	SP1	10.916	0.906207	2048	2057	-1	CCCTCCCCCC
MA0105.1	NFKB1	10.913	0.899841	1122	1131	-1	GGGACCTCCC
MA0764.1	ETV4	10.911	0.925303	1838	1847	-1	ACAGGAAGTG
MA0528.1	ZNF263	10.908	0.847287	1880	1900	1	GGGGAAGAAGACGAGGGGGAG
MA0079.3	SP1	10.862	0.917797	1947	1957	-1	CCCCCGCCCAG
MA0057.1	MZF1(var.2)	10.841	0.96401	2052	2061	1	GGAGGGGGGA
MA0884.1	DUXA	10.829	0.886235	972	984	1	ATGAGTGAATCAA
MA0650.1	HOXA13	10.826	0.910899	304	313	-1	CCAATCAAAA
MA0794.1	PROX1	10.825	0.881215	254	265	-1	TATGATGCCTTA
MA0891.1	GSC2	10.802	0.957763	1044	1053	1	TTTAATCCTC
MA0137.3	STAT1	10.802	0.908014	1351	1361	1	CTTCAGGGAAT
MA0163.1	PLAG1	10.766	0.805317	582	595	-1	GAGGCCGAGGCGGG
MA0740.1	KLF14	10.76	0.874257	1672	1685	-1	GACCACGCCCTCAG
MA0746.1	SP3	10.748	0.916013	1625	1635	-1	ACCACGCCTCT
MA0528.1	ZNF263	10.732	0.845736	1888	1908	1	AGACGAGGGGGAGGAGGGCGG
MA0050.2	IRF1	10.727	0.806039	335	355	1	TTTTCTTTTTTTTTTTTTTTT
MA0740.1	KLF14	10.721	0.873749	1623	1636	-1	AACCACGCCTCTAT
MA0481.1	FOXP1	10.704	0.846636	343	357	-1	TCAAAAAAAAAAAAA
MA0099.2	FOS::JUN	10.664	1	1959	1965	1	TGACTCA
MA0790.1	POU4F1	10.657	0.843718	1211	1224	-1	GTGCTTAATAAATT
MA0528.1	ZNF263	10.615	0.844705	1876	1896	1	GGAGGGGGAAGAAGACGAGGG
MA0513.1	SMAD2::SMAD3::SMAD4	10.604	0.857943	368	380	1	CACTCTGTCACCC
MA0747.1	SP8	10.59	0.878869	1329	1340	-1	GAAACCCCCCCC
MA0753.1	ZNF740	10.582	0.889923	1329	1338	-1	AACCCCCCCC
MA0101.1	REL	10.581	0.926979	1847	1856	1	TGGAGTTTCC
MA0820.1	FIGLA	10.577	0.927825	1296	1305	1	ACCAGCTGGG
MA0714.1	PITX3	10.564	0.949784	1044	1052	1	TTTAATCCT
MA0690.1	TBX21	10.531	0.888219	215	224	1	CAGGTGTGAG
MA0746.1	SP3	10.53	0.91172	1947	1957	-1	CCCCCGCCCAG
MA0734.1	GLI2	10.513	0.856133	1752	1763	-1	GGGCCCACCCTA
MA0508.1	PRDM1	10.509	0.845237	1318	1332	1	GGACAGCGAAAGGGG
MA0093.2	USF1	10.5	0.911124	569	579	1	CTCAGGTGATC
MA0810.1	TFAP2A(var.2)	10.497	0.919285	1669	1680	-1	CGCCCTCAGGGG
MA0090.2	TEAD1	10.495	0.939446	1355	1364	-1	TACATTCCCT
MA0079.3	SP1	10.486	0.913067	1897	1907	-1	CGCCCTCCTCC
MA0028.2	ELK1	10.481	0.905112	1838	1847	-1	ACAGGAAGTG
MA0081.1	SPIB	10.47	1.00001	828	834	1	AGAGGAA
MA0478.1	FOSL2	10.458	0.91774	618	628	-1	CGGTGGCTCAT
MA0057.1	MZF1(var.2)	10.453	0.951737	1891	1900	1	CGAGGGGGAG
MA0091.1	TAL1::TCF3	10.44	0.872437	675	686	-1	CAACCATCTCGT
MA0079.2	SP1	10.435	0.894094	2051	2060	-1	CCCCCCTCCC
MA0131.2	HINFP	10.431	0.877743	15	26	1	CAACCTCCGCCT
MA0762.1	ETV2	10.384	0.884128	1838	1848	-1	CACAGGAAGTG
MA0488.1	JUN	10.373	0.900693	734	746	1	ATAATGATGCCAA
MA0648.1	GSC	10.369	0.933155	1044	1053	1	TTTAATCCTC
CN0073.1	LM73	10.353	0.800134	417	431	-1	CGGGAAGCAGAGGTT
MA0131.1	HINFP	10.329	0.881581	15	24	1	CAACCTCCGC
MA0685.1	SP4	10.323	0.855524	1796	1812	-1	CTGGCCACGACCCATTA
MA0810.1	TFAP2A(var.2)	10.316	0.916476	1669	1680	1	CCCCTGAGGGCG
MA0076.1	ELK4	10.27	0.881106	1839	1847	-1	ACAGGAAGT
MA0136.2	ELF5	10.267	0.911712	423	433	-1	ACCGGGAAGCA
MA0811.1	TFAP2B	10.264	0.905581	1669	1680	1	CCCCTGAGGGCG
MA0516.1	SP2	10.262	0.8633	1866	1880	-1	CCTCCTCCCTCCTCC
MA0820.1	FIGLA	10.251	0.921332	1296	1305	-1	CCCAGCTGGT
MA0778.1	NFKB2	10.242	0.87579	526	538	-1	CGGTGAAACCCCG
MA0809.1	TEAD4	10.24	0.941802	264	273	-1	AAAATTCCTA
MA0088.2	ZNF143	10.223	0.851988	254	269	-1	TTCCTATGATGCCTTA
MA0688.1	TBX2	10.214	0.894323	215	225	1	CAGGTGTGAGC
MA0738.1	HIC2	10.209	0.956579	230	238	1	GTGCCCGGC
MA0079.2	SP1	10.199	0.88815	1947	1956	-1	CCCCGCCCAG
MA0091.1	TAL1::TCF3	10.188	0.866932	1296	1307	-1	CGCCCAGCTGGT
MA0076.2	ELK4	10.183	0.899131	1288	1298	-1	GGTCTTCCGGG
MA0872.1	TFAP2A(var.3)	10.183	0.868862	1667	1679	1	TGCCCCTGAGGGC
MA0814.1	TFAP2C(var.2)	10.182	0.911387	48	58	-1	AGGCTGAGGCA
MA0814.1	TFAP2C(var.2)	10.182	0.911387	448	458	-1	AGGCTGAGGCA
MA0746.1	SP3	10.174	0.904709	1930	1940	-1	CCGACGCCCCC
MA0841.1	NFE2	10.166	0.9007	1957	1967	-1	TGTGAGTCATC
MA0137.2	STAT1	10.162	0.845692	1693	1707	-1	TCATTCCGAGAAGCA
MA0815.1	TFAP2C(var.3)	10.161	0.878525	1667	1679	-1	GCCCTCAGGGGCA
MA0528.1	ZNF263	10.161	0.840704	1869	1889	1	GGAGGGAGGAGGGGGAAGAAG
MA0828.1	SREBF2(var.2)	10.155	0.89665	569	578	-1	ATCACCTGAG
MA0903.1	HOXB3	10.132	0.970333	1794	1803	-1	ACCCATTAGC
MA0137.1	STAT1	10.13	0.800702	762	775	1	GGTAAATGAAAGCC
MA0815.1	TFAP2C(var.3)	10.113	0.87786	1667	1679	1	TGCCCCTGAGGGC
MA0105.1	NFKB1	10.112	0.880443	438	447	1	GGGATTCTCC
MA0524.2	TFAP2C	10.101	0.900591	1669	1680	1	CCCCTGAGGGCG
MA0875.1	BARX1	10.1	0.977135	1795	1802	-1	CCCATTAG
MA0479.1	FOXH1	10.082	0.914455	976	986	1	GTGAATCAACT
MA0599.1	KLF5	10.081	0.931497	1895	1904	-1	CCTCCTCCCC
MA0809.1	TEAD4	10.069	0.938143	780	789	1	GAAATTCCTG
MA0481.1	FOXP1	10.06	0.836083	344	358	-1	CTCAAAAAAAAAAAA
MA0876.1	BSX	10.05	0.980377	1795	1802	-1	CCCATTAG
MA0878.1	CDX1	10.044	0.932682	647	655	-1	ATAATAAAG
MA0595.1	SREBF1	10.04	0.889345	569	578	-1	ATCACCTGAG
MA0791.1	POU4F3	10.035	0.81531	1209	1224	-1	GTGCTTAATAAATTCT
MA0711.1	OTX1	10.025	0.957089	470	477	-1	GTAATCCC
MA0711.1	OTX1	10.025	0.957089	606	613	-1	GTAATCCC
CN0002.1	LM2	10.022	0.824464	559	578	-1	ATCACCTGAGGTCAGGAGTT
MA0105.1	NFKB1	10.022	0.878263	1848	1857	-1	GGGAAACTCC
MA0741.1	KLF16	9.998	0.881352	1625	1635	-1	ACCACGCCTCT
MA0657.1	KLF13	9.997	0.844079	1620	1637	-1	GAACCACGCCTCTATGTT
MA0475.1	FLI1	9.982	0.891807	748	758	1	ACAGGAAGGTC
MA0071.1	RORA	9.976	0.878822	1080	1089	-1	ATGGGGGTCA
MA0470.1	E2F4	9.972	0.902728	1949	1959	1	GGGCGGGGGAT
MA0079.1	SP1	9.97	0.934632	1626	1635	1	GAGGCGTGGT
MA0478.1	FOSL2	9.958	0.910828	220	230	-1	CGGTGGCTCAC
MA0003.3	TFAP2A	9.952	0.911687	169	179	1	GGCCTCAAGCG
MA0697.1	ZIC3	9.948	0.818643	798	812	-1	GACCCCACCCTGAGT
MA0657.1	KLF13	9.947	0.84357	1589	1606	-1	GAGCCACGCCCTCTCTTC
MA0811.1	TFAP2B	9.919	0.900109	1669	1680	-1	CGCCCTCAGGGG
MA0498.2	MEIS1	9.918	0.991423	718	724	1	CTGACAG
MA0814.1	TFAP2C(var.2)	9.916	0.90712	169	179	1	GGCCTCAAGCG
MA0765.1	ETV5	9.912	0.928316	1838	1847	-1	ACAGGAAGTG
MA0003.2	TFAP2A	9.899	0.854884	166	180	1	TCTGGCCTCAAGCGA
MA0057.1	MZF1(var.2)	9.886	0.933801	664	673	-1	CAAGGGGGAA
MA0144.2	STAT3	9.884	0.917295	988	998	1	ATTTTGGGAAG
MA0003.2	TFAP2A	9.861	0.854329	168	182	-1	GGTCGCTTGAGGCCA
MA0079.2	SP1	9.858	0.879562	1129	1138	1	CCCCTTCCCT
MA0528.1	ZNF263	9.855	0.838007	2025	2045	1	GGAGGAGGCGGCGGTGGCGAG
MA0714.1	PITX3	9.824	0.932291	470	478	-1	TGTAATCCC
MA0714.1	PITX3	9.824	0.932291	606	614	-1	TGTAATCCC
MA0747.1	SP8	9.821	0.864578	94	105	1	ACCACGCCCGGC
MA0747.1	SP8	9.821	0.864578	489	500	1	ACCACGCCCGGC
MA0513.1	SMAD2::SMAD3::SMAD4	9.818	0.845115	716	728	-1	AGGTCTGTCAGTT
MA0747.1	SP8	9.813	0.864429	1624	1635	-1	ACCACGCCTCTA
MA0136.2	ELF5	9.801	0.903026	1838	1848	-1	CACAGGAAGTG
MA0650.1	HOXA13	9.8	0.88929	646	655	-1	ATAATAAAGA
MA0598.2	EHF	9.79	0.847523	423	434	-1	AACCGGGAAGCA
MA0018.2	CREB1	9.772	0.934207	565	572	-1	TGAGGTCA
MA0513.1	SMAD2::SMAD3::SMAD4	9.764	0.844233	1061	1073	-1	CTGTCTGGCAGGG
MA0517.1	STAT1::STAT2	9.763	0.824843	762	776	-1	GGGCTTTCATTTACC
MA0524.2	TFAP2C	9.763	0.895099	1669	1680	-1	CGCCCTCAGGGG
MA0079.2	SP1	9.761	0.877119	1866	1875	-1	TCCCTCCTCC
MA0136.2	ELF5	9.744	0.901963	1287	1297	1	TCCCGGAAGAC
MA0745.1	SNAI2	9.74	0.942329	1069	1077	1	GACAGGTAT
MA0884.1	DUXA	9.729	0.867254	1636	1648	1	TCAACCAAATCAA
MA0528.1	ZNF263	9.721	0.836826	40	60	-1	GGAGGCTGAGGCAGGAGAATA
MA0057.1	MZF1(var.2)	9.716	0.928424	2073	2082	1	TTAGGGGGAC
MA0497.1	MEF2C	9.715	0.863626	983	997	-1	TTCCCAAAATTAGTT
MA0144.2	STAT3	9.709	0.915175	1695	1705	-1	ATTCCGAGAAG
MA0161.1	NFIC	9.697	0.999986	741	746	-1	TTGGCA
MA0161.1	NFIC	9.697	0.999986	1008	1013	-1	TTGGCA
MA0691.1	TFAP4	9.69	0.885915	1296	1305	-1	CCCAGCTGGT
MA0901.1	HOXB13	9.689	0.89292	304	313	-1	CCAATCAAAA
MA0702.1	LMX1A	9.686	0.927993	1213	1220	-1	TTAATAAA
MA0497.1	MEF2C	9.682	0.86318	347	361	-1	AGTCTCAAAAAAAAA
MA0641.1	ELF4	9.676	0.846072	423	434	-1	AACCGGGAAGCA
MA0090.2	TEAD1	9.675	0.922551	264	273	-1	AAAATTCCTA
MA0462.1	BATF::JUN	9.672	0.910053	969	979	1	CAAATGAGTGA
MA0747.1	SP8	9.671	0.86179	1946	1957	-1	CCCCCGCCCAGA
MA0516.1	SP2	9.67	0.855266	1116	1130	-1	GGACCTCCCCTCTCC
MA0516.1	SP2	9.67	0.855266	2024	2038	-1	CCGCCGCCTCCTCCG
MA0642.1	EN2	9.668	0.936972	1794	1803	-1	ACCCATTAGC
MA0107.1	RELA	9.659	0.853186	778	787	1	GTGAAATTCC
MA0079.2	SP1	9.658	0.874525	1870	1879	-1	CTCCTCCCTC
MA0017.1	NR2F1	9.654	0.820344	753	766	-1	TTACCTTGGACCTT
MA0671.1	NFIX	9.653	0.979537	1006	1014	1	TATGCCAAA
MA0132.2	PDX1	9.644	0.957449	1795	1802	-1	CCCATTAG
MA0599.1	KLF5	9.636	0.925836	1871	1880	-1	CCTCCTCCCT
MA0504.1	NR2C2	9.621	0.842363	2047	2061	1	TGGGGGGAGGGGGGA
MA0486.1	HSF1	9.613	0.819589	989	1003	1	TTTTGGGAAGCTTCT
MA0712.1	OTX2	9.613	0.945397	470	477	-1	GTAATCCC
MA0712.1	OTX2	9.613	0.945397	606	613	-1	GTAATCCC
MA0824.1	ID4	9.608	0.909482	871	880	1	TGCACCTGAG
MA0481.1	FOXP1	9.6	0.828545	338	352	-1	AAAAAAAAAAAAAGA
MA0154.2	EBF1	9.596	0.91691	1667	1677	1	TGCCCCTGAGG
MA0052.2	MEF2A	9.596	0.857039	982	996	-1	TCCCAAAATTAGTTG
MA0745.1	SNAI2	9.594	0.939416	1015	1023	-1	AGCAGGTTG
MA0137.3	STAT1	9.594	0.891508	1695	1705	-1	ATTCCGAGAAG
MA0846.1	FOXC2	9.586	0.885066	961	972	1	TAAGTGAACAAA
MA0003.3	TFAP2A	9.58	0.90584	48	58	-1	AGGCTGAGGCA
MA0003.3	TFAP2A	9.58	0.90584	448	458	-1	AGGCTGAGGCA
MA0900.1	HOXA2	9.579	0.947553	1794	1803	-1	ACCCATTAGC
MA0069.1	Pax6	9.576	0.808757	1196	1209	-1	TTGACGGGTGAATG
MA0745.1	SNAI2	9.576	0.939057	872	880	-1	CTCAGGTGC
MA0800.1	EOMES	9.575	0.863262	215	227	1	CAGGTGTGAGCCA
MA0155.1	INSM1	9.572	0.844822	2071	2082	1	TGTTAGGGGGAC
MA0599.1	KLF5	9.569	0.924984	1864	1873	-1	CCTCCTCCCA
MA0809.1	TEAD4	9.558	0.927209	1355	1364	-1	TACATTCCCT
MA0099.2	FOS::JUN	9.556	0.959557	977	983	1	TGAATCA
MA0079.2	SP1	9.547	0.87173	2028	2037	-1	CGCCGCCTCC
MA0258.1	ESR2	9.545	0.814513	844	861	1	GTAGGTCTGGGTGTTTTG
MA0671.1	NFIX	9.539	0.976853	739	747	1	GATGCCAAT
MA0775.1	MEIS3	9.514	0.944492	371	378	-1	GTGACAGA
MA0028.1	ELK1	9.507	0.928177	1286	1295	1	CTCCCGGAAG
MA0081.1	SPIB	9.504	0.967012	748	754	1	ACAGGAA
MA0081.1	SPIB	9.504	0.967012	1841	1847	-1	ACAGGAA
MA0060.1	NFYA	9.494	0.843336	303	318	-1	TTGTACCAATCAAAAC
MA0152.1	NFATC2	9.49	0.931042	1726	1732	1	TTTTCCT
MA0691.1	TFAP4	9.489	0.882676	1296	1305	1	ACCAGCTGGG
MA0808.1	TEAD3	9.487	0.945263	265	272	-1	AAATTCCT
MA0808.1	TEAD3	9.487	0.945263	781	788	1	AAATTCCT
MA0003.3	TFAP2A	9.484	0.904331	169	179	-1	CGCTTGAGGCC
MA0733.1	EGR4	9.462	0.823533	1924	1939	-1	CGACGCCCCCCCTCAA
MA0738.1	HIC2	9.452	0.939726	1007	1015	1	ATGCCAAAC
MA0872.1	TFAP2A(var.3)	9.422	0.857174	1667	1679	-1	GCCCTCAGGGGCA
MA0593.1	FOXP2	9.42	0.882805	962	972	1	AAGTGAACAAA
MA0031.1	FOXD1	9.412	0.895813	249	256	-1	TTAAACAT
MA0003.2	TFAP2A	9.407	0.847697	1666	1680	1	CTGCCCCTGAGGGCG
MA0107.1	RELA	9.392	0.846199	1332	1341	1	GGGGGTTTCT
MA0528.1	ZNF263	9.392	0.833926	816	836	1	GGATGTCAGGAAAGAGGAAGG
MA0719.1	RHOXF1	9.388	0.986348	1045	1052	1	TTAATCCT
MA0050.1	IRF1	9.386	0.824034	1319	1330	1	GACAGCGAAAGG
MA0767.1	GCM2	9.364	0.885485	1342	1351	-1	GGTGCGGGCC
MA0703.1	LMX1B	9.364	0.952371	1213	1220	-1	TTAATAAA
MA0079.2	SP1	9.361	0.867046	2025	2034	-1	CGCCTCCTCC
MA0511.1	RUNX2	9.358	0.84432	88	102	-1	GGGCGTGGTGGTCTG
MA0711.1	OTX1	9.351	0.943949	1555	1562	-1	TTAAGCCG
MA0813.1	TFAP2B(var.3)	9.349	0.861822	1667	1679	-1	GCCCTCAGGGGCA
MA0847.1	FOXD2	9.347	0.952339	1617	1623	1	GCAAACA
MA0105.2	NFKB1	9.346	0.826123	437	447	1	AGGGATTCTCC
MA0511.2	RUNX2	9.34	0.898364	1831	1839	-1	TGACCGCAC
MA0747.1	SP8	9.332	0.85549	1327	1338	-1	AACCCCCCCCTT
MA0057.1	MZF1(var.2)	9.315	0.915739	1925	1934	1	TGAGGGGGGG
MA0753.1	ZNF740	9.313	0.866531	2046	2055	-1	CTCCCCCCAG
MA0719.1	RHOXF1	9.308	0.984806	470	477	-1	GTAATCCC
MA0719.1	RHOXF1	9.308	0.984806	606	613	-1	GTAATCCC
MA0850.1	FOXP3	9.305	0.951152	1617	1623	1	GCAAACA
MA0079.1	SP1	9.305	0.911436	94	103	-1	CGGGCGTGGT
MA0079.1	SP1	9.305	0.911436	489	498	-1	CGGGCGTGGT
MA0079.1	SP1	9.305	0.911436	1328	1337	1	AGGGGGGGGT
MA0079.1	SP1	9.305	0.911436	1675	1684	1	AGGGCGTGGT
MA0492.1	JUND(var.2)	9.284	0.89267	733	747	1	AATAATGATGCCAAT
MA0504.1	NR2C2	9.275	0.83794	1893	1907	1	AGGGGGAGGAGGGCG
MA0079.2	SP1	9.272	0.864804	1897	1906	-1	GCCCTCCTCC
MA0814.1	TFAP2C(var.2)	9.267	0.896712	169	179	-1	CGCTTGAGGCC
MA0258.1	ESR2	9.266	0.810524	4	21	1	TCGGCTCACTGCAACCTC
MA0504.1	NR2C2	9.265	0.837812	752	766	1	GAAGGTCCAAGGTAA
MA0778.1	NFKB2	9.262	0.864336	526	538	1	CGGGGTTTCACCG
MA0508.1	PRDM1	9.258	0.829065	762	776	1	GGTAAATGAAAGCCC
MA0079.2	SP1	9.25	0.86425	1925	1934	-1	CCCCCCCTCA
MA0522.2	TCF3	9.246	0.925305	871	880	1	TGCACCTGAG
MA0105.1	NFKB1	9.234	0.85918	1122	1131	1	GGGAGGTCCC
MA0003.2	TFAP2A	9.23	0.845111	1346	1360	1	CGCACCTTCAGGGAA
MA0486.1	HSF1	9.222	0.813074	994	1008	-1	ATACAAGAAGCTTCC
MA0747.1	SP8	9.22	0.853409	1929	1940	-1	CCGACGCCCCCC
MA0080.4	SPI1	9.219	0.843386	824	837	1	GGAAAGAGGAAGGG
MA0079.2	SP1	9.217	0.863419	1974	1983	1	CCCATCTCCC
MA0740.1	KLF14	9.209	0.854031	1463	1476	-1	AACCGCGCCCTCTT
MA0719.1	RHOXF1	9.209	0.982898	208	215	-1	GTAATCCA
MA0081.1	SPIB	9.203	0.956729	1475	1481	-1	TGCGGAA
MA0062.1	GABPA	9.189	0.851335	748	757	1	ACAGGAAGGT
MA0793.1	POU6F2	9.189	0.881335	734	743	-1	GCATCATTAT
MA0747.1	SP8	9.183	0.852721	1798	1809	-1	GCCACGACCCAT
MA0137.3	STAT1	9.174	0.88577	783	793	-1	CCTCCAGGAAT
MA0719.1	RHOXF1	9.164	0.98203	574	581	1	GTGATCCA
MA0753.1	ZNF740	9.162	0.863747	2048	2057	-1	CCCTCCCCCC
MA0052.2	MEF2A	9.159	0.851157	111	125	-1	CTACAAAAATACAAA
MA0635.1	BARHL2	9.158	0.940977	1085	1094	-1	GTTAAATGGG
MA0014.2	PAX5	9.146	0.834413	364	382	-1	CTGGGTGACAGAGTGAGAC
MA0753.1	ZNF740	9.13	0.863157	2049	2058	-1	CCCCTCCCCC
MA0024.1	E2F1	9.128	0.880438	1659	1666	1	TTTGTCGC
MA0741.1	KLF16	9.127	0.867113	1930	1940	-1	CCGACGCCCCC
MA0710.1	NOTO	9.126	0.931498	1794	1803	-1	ACCCATTAGC
MA0597.1	THAP1	9.125	0.946903	1705	1713	-1	CCGCCCTCA
MA0710.1	NOTO	9.118	0.931356	1579	1588	-1	TCAAATTATC
MA0136.2	ELF5	9.115	0.890239	827	837	1	AAGAGGAAGGG
MA0814.1	TFAP2C(var.2)	9.115	0.894274	48	58	1	TGCCTCAGCCT
MA0814.1	TFAP2C(var.2)	9.115	0.894274	448	458	1	TGCCTCAGCCT
MA0153.1	HNF1B	9.103	0.81006	729	740	-1	TCATTATTTCAC
MA0162.2	EGR1	9.092	0.877548	1990	2003	1	CGCCCGCCCGCGCA
MA0101.1	REL	9.09	0.881255	768	777	-1	CGGGCTTTCA
MA0056.1	MZF1	9.085	0.999987	1825	1830	-1	TGGGGA
MA0056.1	MZF1	9.085	0.999987	1854	1859	-1	TGGGGA
MA0162.2	EGR1	9.062	0.877226	1591	1604	-1	GCCACGCCCTCTCT
MA0155.1	INSM1	9.062	0.83413	784	795	1	TTCCTGGAGGCG
MA0700.1	LHX2	9.053	0.917044	1794	1803	-1	ACCCATTAGC
MA0105.2	NFKB1	9.048	0.819025	527	537	1	GGGGTTTCACC
MA0596.1	SREBF2	9.048	0.853687	569	578	1	CTCAGGTGAT
MA0891.1	GSC2	9.045	0.914478	469	478	-1	TGTAATCCCA
MA0891.1	GSC2	9.045	0.914478	605	614	-1	TGTAATCCCA
MA0079.2	SP1	9.042	0.859012	1874	1883	-1	CCCCCTCCTC
MA0774.1	MEIS2	9.04	0.905596	371	378	-1	GTGACAGA
MA0753.1	ZNF740	9.032	0.861351	2050	2059	-1	CCCCCTCCCC
MA0528.1	ZNF263	9.017	0.830621	2042	2062	1	CGAGCTGGGGGGAGGGGGGAC
MA0105.1	NFKB1	9.015	0.853876	527	536	1	GGGGTTTCAC
MA0105.2	NFKB1	9.014	0.818215	1848	1858	-1	GGGGAAACTCC
MA0516.1	SP2	9.008	0.846282	1897	1911	-1	CGACCGCCCTCCTCC
MA0522.2	TCF3	9.008	0.921304	1296	1305	1	ACCAGCTGGG
MA0759.1	ELK3	9.007	0.874092	288	297	-1	AACGGAACTT
MA0899.1	HOXA10	9.002	0.890963	646	656	-1	CATAATAAAGA
MA0820.1	FIGLA	8.992	0.896258	569	578	-1	ATCACCTGAG
MA0103.2	ZEB1	8.991	0.898054	870	878	1	TTGCACCTG
MA0746.1	SP3	8.987	0.881333	1873	1883	-1	CCCCCTCCTCC
MA0105.2	NFKB1	8.971	0.817191	1848	1858	1	GGAGTTTCCCC
MA0105.2	NFKB1	8.971	0.817191	659	669	1	GAGGTTTCCCC
MA0508.1	PRDM1	8.971	0.825354	824	838	1	GGAAAGAGGAAGGGA
MA0498.2	MEIS1	8.97	0.971347	372	378	-1	GTGACAG
MA0828.1	SREBF2(var.2)	8.963	0.880491	569	578	1	CTCAGGTGAT
MA0079.1	SP1	8.939	0.89867	1109	1118	1	GAGGCTGGGA
MA0498.2	MEIS1	8.933	0.970563	818	824	-1	CTGACAT
MA0158.1	HOXA5	8.924	0.96723	1793	1800	1	CGCTAATG
MA0783.1	PKNOX2	8.922	0.834983	212	223	1	TTACAGGTGTGA
MA0130.1	ZNF354C	8.916	1.00001	577	582	1	ATCCAC
MA0156.1	FEV	8.915	0.890488	782	789	-1	CAGGAATT
MA0524.1	TFAP2C	8.914	0.876211	168	182	-1	GGTCGCTTGAGGCCA
MA0442.1	SOX10	8.91	1.00001	1153	1158	1	CTTTGT
MA0062.1	GABPA	8.908	0.842315	828	837	1	AGAGGAAGGG
MA0060.1	NFYA	8.906	0.832104	1511	1526	-1	GATGGCCAGTCGGCGC
MA0719.1	RHOXF1	8.9	0.976942	618	625	1	ATGAGCCA
MA0648.1	GSC	8.896	0.90085	469	478	-1	TGTAATCCCA
MA0648.1	GSC	8.896	0.90085	605	614	-1	TGTAATCCCA
MA0157.2	FOXO3	8.894	0.886453	964	971	1	GTGAACAA
MA0830.1	TCF4	8.889	0.923648	871	880	1	TGCACCTGAG
MA0524.1	TFAP2C	8.886	0.875859	1666	1680	1	CTGCCCCTGAGGGCG
MA0747.1	SP8	8.857	0.846663	1927	1938	-1	GACGCCCCCCCT
MA0871.1	TFEC	8.855	0.888532	569	578	1	CTCAGGTGAT
MA0914.1	ISL2	8.851	0.926547	597	604	-1	GCACTTTG
MA0528.1	ZNF263	8.845	0.829105	1863	1883	1	CTGGGAGGAGGGAGGAGGGGG
MA0160.1	NR4A2	8.842	0.901862	564	571	-1	GAGGTCAG
MA0695.1	ZBTB7C	8.828	0.850676	88	99	1	CAGACCACCACG
MA0725.1	VSX1	8.825	0.919504	1580	1587	-1	CAAATTAT
MA0030.1	FOXF2	8.824	0.802122	758	771	1	CCAAGGTAAATGAA
MA0014.2	PAX5	8.816	0.830558	1901	1919	1	GAGGGCGGTCGTCCGGGGT
MA0741.1	KLF16	8.815	0.862013	1330	1340	-1	GAAACCCCCCC
MA0155.1	INSM1	8.803	0.8287	664	675	-1	TACAAGGGGGAA
MA0703.1	LMX1B	8.801	0.93552	648	655	-1	ATAATAAA
MA0774.1	MEIS2	8.798	0.900107	718	725	1	CTGACAGA
MA0634.1	ALX3	8.792	0.906564	1579	1588	-1	TCAAATTATC
MA0162.2	EGR1	8.789	0.874303	1112	1125	-1	TCCCCTCTCCCAGC
MA0732.1	EGR3	8.789	0.83313	1925	1939	-1	CGACGCCCCCCCTCA
MA0033.2	FOXL1	8.788	0.936491	1617	1623	1	GCAAACA
MA0812.1	TFAP2B(var.2)	8.785	0.883395	169	179	1	GGCCTCAAGCG
MA0081.1	SPIB	8.775	0.942107	821	827	1	TCAGGAA
MA0753.1	ZNF740	8.772	0.856558	2051	2060	-1	CCCCCCTCCC
MA0076.1	ELK4	8.758	0.838701	1288	1296	1	CCCGGAAGA
MA0907.1	HOXC13	8.755	0.855723	670	680	-1	TCTCGTACAAG
MA0747.1	SP8	8.755	0.844767	1328	1339	-1	AAACCCCCCCCT
MA0003.1	TFAP2A	8.753	0.946522	1671	1679	-1	GCCCTCAGG
MA0684.1	RUNX3	8.745	0.878079	1830	1839	-1	TGACCGCACT
MA0837.1	CEBPE	8.73	0.892663	1227	1236	-1	GCTGCGCAAT
MA0902.1	HOXB2	8.728	0.938708	1794	1803	-1	ACCCATTAGC
MA0699.1	LBX2	8.725	0.913854	1794	1803	-1	ACCCATTAGC
MA0130.1	ZNF354C	8.723	0.991562	1846	1851	-1	CTCCAC
MA0101.1	REL	8.721	0.869938	751	760	-1	TGGACCTTCC
MA0612.1	EMX1	8.716	0.908017	1794	1803	1	GCTAATGGGT
MA0719.1	RHOXF1	8.715	0.973376	1435	1442	-1	CTGAGCCC
MA0080.1	SPI1	8.711	1.00001	1290	1295	1	CGGAAG
MA0808.1	TEAD3	8.706	0.933173	1356	1363	-1	ACATTCCC
MA0522.2	TCF3	8.702	0.916159	1296	1305	-1	CCCAGCTGGT
MA0767.1	GCM2	8.692	0.871759	580	589	-1	GAGGCGGGTG
MA0812.1	TFAP2B(var.2)	8.691	0.88197	169	179	-1	CGCTTGAGGCC
MA0592.1	ESRRA	8.69	0.834937	758	768	1	CCAAGGTAAAT
MA0893.1	GSX2	8.689	0.920472	1794	1803	-1	ACCCATTAGC
MA0871.1	TFEC	8.688	0.884502	569	578	-1	ATCACCTGAG
MA0105.3	NFKB1	8.686	0.87569	437	447	1	AGGGATTCTCC
MA0077.1	SOX9	8.683	0.876265	313	321	-1	CAATTGTAC
MA0107.1	RELA	8.678	0.827515	438	447	1	GGGATTCTCC
MA0003.1	TFAP2A	8.678	0.944074	170	178	1	GCCTCAAGC
MA0750.1	ZBTB7A	8.678	0.820463	13	24	1	TGCAACCTCCGC
MA0753.1	ZNF740	8.675	0.85477	2053	2062	-1	GTCCCCCCTC
MA0892.1	GSX1	8.671	0.930254	1794	1803	-1	ACCCATTAGC
MA0753.1	ZNF740	8.671	0.854696	1892	1901	-1	CCTCCCCCTC
MA0060.1	NFYA	8.664	0.827481	1652	1667	-1	AGCGACAAATAGGCGA
MA0790.1	POU4F1	8.664	0.811148	646	659	-1	CTACATAATAAAGA
MA0838.1	CEBPG	8.661	0.888458	1227	1236	-1	GCTGCGCAAT
MA0158.1	HOXA5	8.661	0.957968	1582	1589	-1	CTCAAATT
MA0719.1	RHOXF1	8.661	0.972335	2016	2023	-1	CTAAGCCA
MA0079.1	SP1	8.639	0.888205	625	634	-1	CGGGCGCGGT
MA0079.1	SP1	8.639	0.888205	802	811	1	AGGGTGGGGT
MA0079.1	SP1	8.639	0.888205	1466	1475	1	AGGGCGCGGT
MA0741.1	KLF16	8.636	0.859087	1328	1338	-1	AACCCCCCCCT
MA0695.1	ZBTB7C	8.634	0.84669	1752	1763	-1	GGGCCCACCCTA
MA0105.1	NFKB1	8.627	0.84448	778	787	1	GTGAAATTCC
MA0107.1	RELA	8.623	0.826076	1848	1857	-1	GGGAAACTCC
MA0148.2	FOXA1	8.622	0.867102	960	970	-1	TGTTCACTTAT
MA0079.2	SP1	8.618	0.848334	521	530	-1	CCCCGTCTCT
CN0020.1	LM20	8.613	0.823716	212	223	1	TTACAGGTGTGA
MA0079.2	SP1	8.612	0.848182	1706	1715	-1	GCCCGCCCTC
MA0473.1	ELF1	8.611	0.866221	1285	1297	1	ACTCCCGGAAGAC
MA0516.1	SP2	8.606	0.840827	1943	1957	-1	CCCCCGCCCAGAACG
MA0889.1	GBX1	8.605	0.904849	1794	1803	-1	ACCCATTAGC
MA0502.1	NFYB	8.603	0.854912	962	976	1	AAGTGAACAAATGAG
MA0830.1	TCF4	8.601	0.919243	1296	1305	-1	CCCAGCTGGT
MA0766.1	GATA5	8.6	0.943253	1037	1044	-1	AGATAATG
MA0079.2	SP1	8.6	0.84788	2052	2061	-1	TCCCCCCTCC
MA0162.2	EGR1	8.599	0.872268	1734	1747	-1	ACGCCTCCGACGCG
MA0148.1	FOXA1	8.594	0.865489	960	970	-1	TGTTCACTTAT
MA0152.1	NFATC2	8.594	0.897995	1270	1276	-1	TGTTCCA
MA0694.1	ZBTB7B	8.585	0.845617	177	188	1	GCGACCCACCAA
MA0524.2	TFAP2C	8.584	0.875939	784	795	-1	CGCCTCCAGGAA
MA0080.1	SPI1	8.579	0.994474	425	430	-1	GGGAAG
MA0080.1	SPI1	8.579	0.994474	835	840	1	GGGAAG
MA0080.1	SPI1	8.579	0.994474	993	998	1	GGGAAG
MA0080.1	SPI1	8.579	0.994474	1132	1137	-1	GGGAAG
MA0080.1	SPI1	8.579	0.994474	1881	1886	1	GGGAAG
MA0698.1	ZBTB18	8.569	0.864596	211	223	1	ATTACAGGTGTGA
MA0018.2	CREB1	8.567	0.890078	168	175	-1	TGAGGCCA
MA0767.1	GCM2	8.566	0.869185	1081	1090	-1	AATGGGGGTC
MA0640.1	ELF3	8.564	0.834355	422	434	-1	AACCGGGAAGCAG
MA0060.1	NFYA	8.564	0.825571	964	979	1	GTGAACAAATGAGTGA
MA0105.3	NFKB1	8.561	0.873866	1848	1858	1	GGAGTTTCCCC
MA0726.1	VSX2	8.559	0.899251	1580	1587	-1	CAAATTAT
MA0789.1	POU3F4	8.557	0.876018	1240	1248	-1	TATGTTCAT
MA0666.1	MSX1	8.554	0.921829	1795	1802	-1	CCCATTAG
MA0809.1	TEAD4	8.553	0.905705	1207	1216	-1	TAAATTCTTG
MA0625.1	NFATC3	8.552	0.876275	1725	1734	1	TTTTTCCTCC
MA0903.1	HOXB3	8.549	0.933468	104	113	-1	AAAAATTAGC
MA0903.1	HOXB3	8.549	0.933468	499	508	-1	AAAAATTAGC
MA0052.1	MEF2A	8.546	0.822997	985	994	1	CTAATTTTGG
MA0741.1	KLF16	8.538	0.857485	1928	1938	-1	GACGCCCCCCC
CN0007.1	LM7	8.537	0.814977	1459	1475	1	CCGAAAGAGGGCGCGGT
MA0712.1	OTX2	8.536	0.923483	1555	1562	-1	TTAAGCCG
MA0091.1	TAL1::TCF3	8.531	0.830736	160	171	1	CGAACTTCTGGC
MA0105.2	NFKB1	8.523	0.806519	437	447	-1	GGAGAATCCCT
MA0161.1	NFIC	8.52	0.960564	1391	1396	1	TTGGCT
MA0062.1	GABPA	8.518	0.829797	1458	1467	1	GCCGAAAGAG
MA0062.1	GABPA	8.518	0.829797	2022	2031	1	AGCGGAGGAG
MA0003.3	TFAP2A	8.512	0.889051	1669	1679	1	CCCCTGAGGGC
MA0738.1	HIC2	8.511	0.918776	927	935	-1	ATGCCAGAC
MA0741.1	KLF16	8.51	0.857027	1873	1883	-1	CCCCCTCCTCC
MA0056.1	MZF1	8.51	0.973752	1980	1985	-1	CGGGGA
MA0524.1	TFAP2C	8.51	0.871141	166	180	1	TCTGGCCTCAAGCGA
MA0101.1	REL	8.509	0.863437	526	535	1	CGGGGTTTCA
MA0477.1	FOSL1	8.502	0.886599	617	627	-1	GGTGGCTCATG
MA0768.1	LEF1	8.495	0.807971	328	342	-1	AAAGAAAAAAGAATA
MA0042.1	FOXI1	8.494	0.840836	106	117	1	TAATTTTTGTAT
MA0909.1	HOXD13	8.489	0.878027	304	313	-1	CCAATCAAAA
MA0513.1	SMAD2::SMAD3::SMAD4	8.488	0.823408	1958	1970	1	ATGACTCACAGCC
MA0736.1	GLIS2	8.482	0.830344	894	907	1	GACCCTCCGCCTTG
MA0887.1	EVX1	8.481	0.917925	1794	1803	-1	ACCCATTAGC
MA0878.1	CDX1	8.478	0.900811	1212	1220	-1	TTAATAAAT
MA0726.1	VSX2	8.47	0.896996	105	112	1	CTAATTTT
MA0726.1	VSX2	8.47	0.896996	500	507	1	CTAATTTT
MA0726.1	VSX2	8.47	0.896996	985	992	1	CTAATTTT
MA0778.1	NFKB2	8.468	0.855057	1121	1133	-1	AGGGGACCTCCCC
MA0714.1	PITX3	8.466	0.900189	208	216	-1	TGTAATCCA
MA0895.1	HMBOX1	8.465	0.88681	1378	1387	1	CATAGTTATG
MA0702.1	LMX1A	8.465	0.894714	1213	1220	1	TTTATTAA
MA0513.1	SMAD2::SMAD3::SMAD4	8.464	0.823017	1340	1352	1	CTGGCCCGCACCT
MA0772.1	IRF7	8.462	0.839489	289	302	-1	TCTAAAACGGAACT
MA0105.1	NFKB1	8.459	0.840412	1848	1857	1	GGAGTTTCCC
MA0084.1	SRY	8.457	0.892701	964	972	1	GTGAACAAA
MA0473.2	ELF1	8.452	0.844003	423	434	-1	AACCGGGAAGCA
MA0141.3	ESRRB	8.452	0.848611	758	768	1	CCAAGGTAAAT
MA0886.1	EMX2	8.451	0.913564	1794	1803	-1	ACCCATTAGC
MA0495.1	MAFF	8.446	0.829119	1212	1229	1	ATTTATTAAGCACATATT
MA0734.1	GLI2	8.443	0.82037	1829	1840	-1	GTGACCGCACTG
MA0599.1	KLF5	8.438	0.910596	1114	1123	-1	CCCTCTCCCA
MA0489.1	JUN(var.2)	8.435	0.873477	971	984	1	AATGAGTGAATCAA
MA0150.1	NFE2L2	8.425	0.811111	390	400	-1	GTGTCACTGCA
MA0701.1	LHX9	8.422	0.934171	1795	1802	-1	CCCATTAG
MA0635.1	BARHL2	8.419	0.92722	762	771	1	GGTAAATGAA
MA0725.1	VSX1	8.412	0.907898	105	112	1	CTAATTTT
MA0725.1	VSX1	8.412	0.907898	500	507	1	CTAATTTT
MA0725.1	VSX1	8.412	0.907898	985	992	1	CTAATTTT
MA0714.1	PITX3	8.405	0.898747	2016	2024	-1	GCTAAGCCA
MA0079.2	SP1	8.404	0.842944	1327	1336	-1	CCCCCCCCTT
MA0792.1	POU5F1B	8.4	0.871728	1138	1146	1	TATTCAAAC
MA0674.1	NKX6-1	8.398	0.919566	1213	1220	1	TTTATTAA
MA0161.1	NFIC	8.396	0.956411	929	934	1	CTGGCA
MA0161.1	NFIC	8.396	0.956411	1064	1069	-1	CTGGCA
MA0079.3	SP1	8.395	0.886759	801	811	-1	ACCCCACCCTG
MA0003.1	TFAP2A	8.395	0.934839	786	794	-1	GCCTCCAGG
MA0708.1	MSX2	8.394	0.902965	306	313	-1	CCAATCAA
MA0079.2	SP1	8.394	0.842692	2077	2086	-1	CCCGGTCCCC
MA0122.2	NKX3-2	8.393	0.893414	597	605	-1	AGCACTTTG
MA0888.1	EVX2	8.39	0.917508	1794	1803	-1	ACCCATTAGC
MA0734.1	GLI2	8.389	0.819437	546	557	-1	GAGACCAGCCTG
MA0037.1	GATA3	8.388	0.999995	400	405	-1	AGATAG
MA0024.2	E2F1	8.384	0.894157	1989	1999	-1	CGGGCGGGCGG
MA0095.1	YY1	8.383	0.999993	1263	1268	-1	GCCATC
MA0095.1	YY1	8.383	0.999993	1521	1526	1	GCCATC
MA0095.1	YY1	8.383	0.999993	1817	1822	1	GCCATC
MA0714.1	PITX3	8.381	0.89818	1555	1563	-1	ATTAAGCCG
MA0497.1	MEF2C	8.379	0.845576	346	360	-1	GTCTCAAAAAAAAAA
MA0887.1	EVX1	8.377	0.915559	104	113	-1	AAAAATTAGC
MA0887.1	EVX1	8.377	0.915559	499	508	-1	AAAAATTAGC
MA0101.1	REL	8.376	0.859358	778	787	1	GTGAAATTCC
MA0105.1	NFKB1	8.37	0.838256	438	447	-1	GGAGAATCCC
MA0003.3	TFAP2A	8.366	0.886756	785	795	-1	CGCCTCCAGGA
MA0058.1	MAX	8.363	0.855766	570	579	-1	GATCACCTGA
MA0694.1	ZBTB7B	8.355	0.84203	1752	1763	-1	GGGCCCACCCTA
MA0637.1	CENPB	8.351	0.851761	1941	1955	-1	CCCGCCCAGAACGGA
MA0801.1	MGA	8.351	0.895859	686	693	1	GTGTGTGA
MA0674.1	NKX6-1	8.349	0.918501	734	741	-1	ATCATTAT
MA0753.1	ZNF740	8.344	0.848668	1924	1933	-1	CCCCCCTCAA
MA0838.1	CEBPG	8.337	0.884224	1227	1236	1	ATTGCGCAGC
MA0079.3	SP1	8.335	0.886005	1863	1873	-1	CCTCCTCCCAG
MA0495.1	MAFF	8.333	0.827776	637	654	1	CAGAAGTCATCTTTATTA
MA0637.1	CENPB	8.332	0.851522	1696	1710	-1	CCCTCATTCCGAGAA
MA0778.1	NFKB2	8.331	0.853456	1120	1132	-1	GGGGACCTCCCCT
MA0719.1	RHOXF1	8.33	0.965955	1555	1562	-1	TTAAGCCG
MA0080.2	SPI1	8.328	0.892882	750	756	1	AGGAAGG
MA0080.2	SPI1	8.328	0.892882	830	836	1	AGGAAGG
MA0711.1	OTX1	8.324	0.923927	208	215	-1	GTAATCCA
MA0105.3	NFKB1	8.322	0.870379	438	448	1	GGGATTCTCCT
MA0528.1	ZNF263	8.319	0.82447	1864	1884	1	TGGGAGGAGGGAGGAGGGGGA
MA0079.2	SP1	8.313	0.840652	51	60	1	CTCAGCCTCC
MA0079.2	SP1	8.313	0.840652	451	460	1	CTCAGCCTCC
MA0771.1	HSF4	8.308	0.848628	990	1002	1	TTTGGGAAGCTTC
MA0101.1	REL	8.308	0.857273	1280	1289	-1	GGAGTATTCC
MA0845.1	FOXB1	8.302	0.855188	961	971	1	TAAGTGAACAA
MA0902.1	HOXB2	8.301	0.927615	104	113	-1	AAAAATTAGC
MA0902.1	HOXB2	8.301	0.927615	499	508	-1	AAAAATTAGC
MA0517.1	STAT1::STAT2	8.297	0.803895	336	350	1	TTTCTTTTTTTTTTT
MA0150.1	NFE2L2	8.296	0.807905	2015	2025	1	ATGGCTTAGCG
MA0259.1	ARNT::HIF1A	8.295	0.913365	95	102	-1	GGGCGTGG
MA0259.1	ARNT::HIF1A	8.295	0.913365	490	497	-1	GGGCGTGG
MA0259.1	ARNT::HIF1A	8.295	0.913365	1596	1603	1	GGGCGTGG
MA0259.1	ARNT::HIF1A	8.295	0.913365	1676	1683	1	GGGCGTGG
MA0481.1	FOXP1	8.293	0.807128	506	520	-1	ACTAAAAATACAAAA
MA0671.1	NFIX	8.284	0.947307	928	936	-1	TATGCCAGA
MA0003.1	TFAP2A	8.284	0.931217	628	636	-1	GCCGGGCGC
MA0027.2	EN1	8.279	0.922065	306	313	-1	CCAATCAA
MA0528.1	ZNF263	8.277	0.824099	1886	1906	1	GAAGACGAGGGGGAGGAGGGC
MA0136.2	ELF5	8.276	0.8746	747	757	1	TACAGGAAGGT
MA0847.1	FOXD2	8.27	0.929498	703	709	-1	GTAAACT
MA0031.1	FOXD1	8.269	0.85736	1617	1624	1	GCAAACAT
MA0808.1	TEAD3	8.265	0.926346	1700	1707	-1	TCATTCCG
MA0599.1	KLF5	8.26	0.908332	1874	1883	-1	CCCCCTCCTC
MA0650.1	HOXA13	8.258	0.856814	513	522	-1	CTACTAAAAA
MA0641.1	ELF4	8.257	0.824841	1838	1849	-1	CCACAGGAAGTG
MA0132.2	PDX1	8.256	0.929684	734	741	-1	ATCATTAT
MA0056.1	MZF1	8.252	0.96198	665	670	-1	GGGGGA
MA0056.1	MZF1	8.252	0.96198	1879	1884	1	GGGGGA
MA0056.1	MZF1	8.252	0.96198	1894	1899	1	GGGGGA
MA0056.1	MZF1	8.252	0.96198	1953	1958	1	GGGGGA
MA0056.1	MZF1	8.252	0.96198	2049	2054	1	GGGGGA
MA0056.1	MZF1	8.252	0.96198	2056	2061	1	GGGGGA
MA0056.1	MZF1	8.252	0.96198	2076	2081	1	GGGGGA
MA0764.1	ETV4	8.251	0.873362	288	297	-1	AACGGAACTT
MA0162.2	EGR1	8.246	0.868488	12	25	1	CTGCAACCTCCGCC
MA0107.1	RELA	8.246	0.81621	751	760	-1	TGGACCTTCC
MA0137.2	STAT1	8.245	0.814745	1693	1707	1	TGCTTCTCGGAATGA
MA0105.1	NFKB1	8.243	0.835181	1121	1130	1	GGGGAGGTCC
MA0740.1	KLF14	8.222	0.84116	1797	1810	-1	GGCCACGACCCATT
MA0790.1	POU4F1	8.219	0.803876	729	742	1	GTGAAATAATGATG
MA0079.2	SP1	8.219	0.838285	1108	1117	-1	CCCAGCCTCA
MA0003.3	TFAP2A	8.215	0.884382	584	594	-1	AGGCCGAGGCG
MA0114.2	HNF4A	8.213	0.844194	70	84	-1	CTGGCCTGTAGTCCC
MA0812.1	TFAP2B(var.2)	8.209	0.874663	48	58	-1	AGGCTGAGGCA
MA0812.1	TFAP2B(var.2)	8.209	0.874663	448	458	-1	AGGCTGAGGCA
MA0753.1	ZNF740	8.207	0.846143	1925	1934	-1	CCCCCCCTCA
MA0675.1	NKX6-2	8.205	0.927554	734	741	-1	ATCATTAT
MA0137.2	STAT1	8.203	0.814067	781	795	-1	CGCCTCCAGGAATTT
MA0810.1	TFAP2A(var.2)	8.202	0.883665	784	795	-1	CGCCTCCAGGAA
MA0102.3	CEBPA	8.201	0.896238	1851	1861	1	GTTTCCCCATC
MA0136.2	ELF5	8.201	0.873201	288	298	-1	AAACGGAACTT
MA0497.1	MEF2C	8.195	0.84309	1072	1086	-1	GGGGTCAAAATACCT
MA0718.1	RAX	8.194	0.893996	104	113	-1	AAAAATTAGC
MA0718.1	RAX	8.194	0.893996	499	508	-1	AAAAATTAGC
MA0095.1	YY1	8.191	0.990187	679	684	-1	ACCATC
MA0747.1	SP8	8.189	0.834248	1893	1904	-1	CCTCCTCCCCCT
MA0671.1	NFIX	8.188	0.945047	1062	1070	1	CCTGCCAGA
MA0811.1	TFAP2B	8.186	0.872625	784	795	-1	CGCCTCCAGGAA
MA0099.2	FOS::JUN	8.185	0.909513	48	54	1	TGCCTCA
MA0099.2	FOS::JUN	8.185	0.909513	448	454	1	TGCCTCA
MA0099.2	FOS::JUN	8.185	0.909513	1373	1379	1	TGCCTCA
MA0080.1	SPI1	8.184	0.977897	750	755	1	AGGAAG
MA0080.1	SPI1	8.184	0.977897	830	835	1	AGGAAG
MA0080.1	SPI1	8.184	0.977897	1840	1845	-1	AGGAAG
MA0081.1	SPIB	8.183	0.921881	1853	1859	-1	TGGGGAA
MA0468.1	DUX4	8.18	0.894741	973	983	1	TGAGTGAATCA
MA0018.1	CREB1	8.178	0.84556	1169	1180	-1	GTGAATGACGAC
MA0031.1	FOXD1	8.172	0.854096	964	971	1	GTGAACAA
MA0644.1	ESX1	8.165	0.902843	1794	1803	-1	ACCCATTAGC
MA0033.2	FOXL1	8.16	0.92499	250	256	-1	TTAAACA
MA0516.1	SP2	8.159	0.834761	897	911	1	CCTCCGCCTTGTGCG
MA0090.2	TEAD1	8.157	0.891274	780	789	1	GAAATTCCTG
MA0775.1	MEIS3	8.148	0.914243	1202	1209	-1	TTGACGGG
MA0107.1	RELA	8.14	0.813437	526	535	1	CGGGGTTTCA
MA0753.1	ZNF740	8.137	0.844853	1874	1883	-1	CCCCCTCCTC
MA0753.1	ZNF740	8.136	0.844834	2052	2061	-1	TCCCCCCTCC
MA0746.1	SP3	8.134	0.864534	1740	1750	-1	GCGACGCCTCC
MA0516.1	SP2	8.132	0.834394	1590	1604	-1	GCCACGCCCTCTCTT
MA0610.1	DMRT3	8.127	0.844321	1030	1040	-1	AATGTATGAAA
MA0751.1	ZIC4	8.125	0.839465	798	812	-1	GACCCCACCCTGAGT
MA0079.1	SP1	8.119	0.870067	1060	1069	-1	CTGGCAGGGT
MA0695.1	ZBTB7C	8.119	0.836107	1926	1937	-1	ACGCCCCCCCTC
MA0625.1	NFATC3	8.118	0.865249	288	297	1	AAGTTCCGTT
MA0002.1	RUNX1	8.118	0.839702	1218	1228	-1	ATATGTGCTTA
MA0738.1	HIC2	8.116	0.909982	740	748	1	ATGCCAATA
MA0101.1	REL	8.113	0.851293	1332	1341	1	GGGGGTTTCT
MA0888.1	EVX2	8.111	0.911491	733	742	-1	CATCATTATT
MA0719.1	RHOXF1	8.111	0.961734	220	227	1	GTGAGCCA
MA0048.2	NHLH1	8.108	0.859875	1296	1305	-1	CCCAGCTGGT
MA0761.1	ETV1	8.107	0.86884	288	297	-1	AACGGAACTT
MA0156.1	FEV	8.1	0.861988	1354	1361	1	CAGGGAAT
MA0156.1	FEV	8.1	0.861988	822	829	1	CAGGAAAG
MA0156.1	FEV	8.1	0.861988	1099	1106	1	CAGGAAAG
MA0719.1	RHOXF1	8.098	0.961484	1577	1584	-1	ATTATCCC
MA0597.1	THAP1	8.097	0.915441	1946	1954	-1	CCGCCCAGA
MA0810.1	TFAP2A(var.2)	8.095	0.882004	1980	1991	1	TCCCCGACGCCG
MA0014.2	PAX5	8.087	0.82204	402	420	-1	GGTTGCAGTGAACCAAGAT
MA0516.1	SP2	8.081	0.833702	580	594	1	CACCCGCCTCGGCCT
MA0642.1	EN2	8.079	0.902537	1236	1245	1	CGCAATGAAC
MA0090.2	TEAD1	8.077	0.889626	238	247	1	CCCATTCTTA
MA0814.1	TFAP2C(var.2)	8.077	0.877627	584	594	-1	AGGCCGAGGCG
MA0675.1	NKX6-2	8.072	0.923893	1213	1220	1	TTTATTAA
MA0042.1	FOXI1	8.07	0.8306	2063	2074	1	TCTTATTTTGTT
MA0712.1	OTX2	8.066	0.913919	208	215	-1	GTAATCCA
MA0811.1	TFAP2B	8.059	0.870611	1348	1359	1	CACCTTCAGGGA
MA0765.1	ETV5	8.057	0.888652	288	297	-1	AACGGAACTT
MA0079.2	SP1	8.057	0.834205	1865	1874	-1	CCCTCCTCCC
MA0079.2	SP1	8.057	0.834205	1872	1881	-1	CCCTCCTCCC
MA0079.2	SP1	8.057	0.834205	1896	1905	-1	CCCTCCTCCC
MA0513.1	SMAD2::SMAD3::SMAD4	8.05	0.81626	905	917	-1	CCGGCTCGCACAA
MA0644.1	ESX1	8.049	0.899861	305	314	-1	ACCAATCAAA
MA0710.1	NOTO	8.049	0.912452	321	330	-1	ATACATTACC
MA0476.1	FOS	8.045	0.896236	975	985	-1	GTTGATTCACT
MA0592.1	ESRRA	8.037	0.822332	1665	1675	-1	TCAGGGGCAGC
MA0079.2	SP1	8.032	0.833576	828	837	-1	CCCTTCCTCT
MA0516.1	SP2	8.029	0.832997	824	838	-1	TCCCTTCCTCTTTCC
MA0516.1	SP2	8.029	0.832997	1111	1125	-1	TCCCCTCTCCCAGCC
MA0719.1	RHOXF1	8.019	0.959961	1148	1155	-1	AAGATCCA
MA0122.2	NKX3-2	8.008	0.885353	1024	1032	1	AGCACTTTT
MA0753.1	ZNF740	8.006	0.842438	1326	1335	-1	CCCCCCCTTT
MA0719.1	RHOXF1	8.005	0.959691	279	286	-1	TAGATCCA
MA0099.2	FOS::JUN	8	0.902761	1959	1965	-1	TGAGTCA
MA0909.1	HOXD13	7.999	0.868988	513	522	-1	CTACTAAAAA
MA0899.1	HOXA10	7.998	0.87009	1211	1221	-1	CTTAATAAATT
MA0778.1	NFKB2	7.994	0.849517	1121	1133	1	GGGGAGGTCCCCT
MA0156.2	FEV	7.984	0.875672	288	297	-1	AACGGAACTT
MA0598.2	EHF	7.982	0.81849	1286	1297	1	CTCCCGGAAGAC
MA0662.1	MIXL1	7.977	0.914461	305	314	-1	ACCAATCAAA
MA0161.1	NFIC	7.969	0.942109	144	149	1	TTGGCC
MA0161.1	NFIC	7.969	0.942109	191	196	1	TTGGCC
MA0161.1	NFIC	7.969	0.942109	541	546	1	TTGGCC
MA0161.1	NFIC	7.969	0.942109	1455	1460	1	TTGGCC
MA0161.1	NFIC	7.969	0.942109	1491	1496	1	TTGGCC
MA0161.1	NFIC	7.969	0.942109	1783	1788	1	TTGGCC
MA0691.1	TFAP4	7.969	0.858187	569	578	-1	ATCACCTGAG
MA0630.1	SHOX	7.963	0.908918	1580	1587	1	ATAATTTG
MA0498.2	MEIS1	7.962	0.95	394	400	1	GTGACAC
MA0496.1	MAFK	7.959	0.86052	1213	1227	1	TTTATTAAGCACATA
MA0888.1	EVX2	7.957	0.90817	104	113	-1	AAAAATTAGC
MA0888.1	EVX2	7.957	0.90817	499	508	-1	AAAAATTAGC
MA0702.1	LMX1A	7.957	0.880869	648	655	-1	ATAATAAA
MA0610.1	DMRT3	7.956	0.840746	1359	1369	1	AATGTAGCTGC
MA0694.1	ZBTB7B	7.956	0.835807	1926	1937	-1	ACGCCCCCCCTC
MA0907.1	HOXC13	7.955	0.84229	703	713	-1	TTTCGTAAACT
MA0778.1	NFKB2	7.95	0.849003	1120	1132	1	AGGGGAGGTCCCC
MA0056.1	MZF1	7.939	0.947699	1120	1125	1	AGGGGA
MA0056.1	MZF1	7.939	0.947699	1128	1133	-1	AGGGGA
MA0847.1	FOXD2	7.937	0.922436	867	873	-1	GCAAATA
MA0747.1	SP8	7.937	0.829565	232	243	1	GCCCGGCCCATT
MA0884.1	DUXA	7.933	0.836263	972	984	-1	TTGATTCACTCAT
MA0095.2	YY1	7.928	0.839902	676	687	1	CGAGATGGTTGT
MA0025.1	NFIL3	7.923	0.815653	1443	1453	-1	ATTTGTAATAT
MA0474.2	ERG	7.92	0.875341	748	757	1	ACAGGAAGGT
MA0716.1	PRRX1	7.918	0.906959	306	313	-1	CCAATCAA
MA0708.1	MSX2	7.911	0.891849	1795	1802	-1	CCCATTAG
MA0473.1	ELF1	7.91	0.857171	745	757	1	AATACAGGAAGGT
MA0645.1	ETV6	7.908	0.883467	828	837	1	AGAGGAAGGG
MA0156.1	FEV	7.905	0.855169	749	756	1	CAGGAAGG
MA0809.1	TEAD4	7.905	0.891839	1071	1080	-1	AAAATACCTG
MA0785.1	POU2F1	7.89	0.838109	651	662	1	ATTATGTAGAGG
MA0003.3	TFAP2A	7.881	0.879131	48	58	1	TGCCTCAGCCT
MA0003.3	TFAP2A	7.881	0.879131	448	458	1	TGCCTCAGCCT
MA0516.1	SP2	7.872	0.830866	1342	1356	1	GGCCCGCACCTTCAG
MA0071.1	RORA	7.868	0.820627	862	871	-1	AAATAGCTCA
MA0090.2	TEAD1	7.867	0.885299	1699	1708	-1	CTCATTCCGA
MA0759.1	ELK3	7.866	0.852868	1288	1297	1	CCCGGAAGAC
MA0018.2	CREB1	7.861	0.864223	565	572	1	TGACCTCA
MA0080.1	SPI1	7.859	0.964258	290	295	-1	CGGAAC
MA0080.1	SPI1	7.859	0.964258	1474	1479	-1	CGGAAC
MA0644.1	ESX1	7.857	0.894925	104	113	-1	AAAAATTAGC
MA0644.1	ESX1	7.857	0.894925	499	508	-1	AAAAATTAGC
MA0891.1	GSC2	7.856	0.885187	1554	1563	-1	ATTAAGCCGC
MA0907.1	HOXC13	7.851	0.840544	856	866	-1	GCTCACAAAAC
MA0750.1	ZBTB7A	7.85	0.803702	1753	1764	-1	AGGGCCCACCCT
MA0722.1	VAX1	7.846	0.905615	1580	1587	-1	CAAATTAT
MA0767.1	GCM2	7.845	0.854457	1703	1712	1	AATGAGGGCG
MA0162.2	EGR1	7.842	0.864161	1950	1963	-1	AGTCATCCCCCGCC
MA0597.1	THAP1	7.842	0.907637	1989	1997	1	CCGCCCGCC
MA0079.1	SP1	7.841	0.86037	227	236	-1	CGGGCACGGT
MA0028.1	ELK1	7.83	0.872448	426	435	-1	GAACCGGGAA
MA0077.1	SOX9	7.827	0.851692	273	281	-1	CCAATGTTA
MA0812.1	TFAP2B(var.2)	7.823	0.868811	48	58	1	TGCCTCAGCCT
MA0812.1	TFAP2B(var.2)	7.823	0.868811	448	458	1	TGCCTCAGCCT
MA0107.1	RELA	7.822	0.805115	768	777	-1	CGGGCTTTCA
MA0156.2	FEV	7.819	0.872907	748	757	1	ACAGGAAGGT
MA0080.2	SPI1	7.819	0.875922	265	271	1	AGGAATT
MA0080.2	SPI1	7.819	0.875922	782	788	-1	AGGAATT
MA0524.2	TFAP2C	7.816	0.863459	1348	1359	1	CACCTTCAGGGA
MA0079.2	SP1	7.815	0.828111	1981	1990	1	CCCCGACGCC
MA0076.1	ELK4	7.813	0.812198	163	171	-1	GCCAGAAGT
MA0076.1	ELK4	7.813	0.812198	635	643	1	GCCAGAAGT
MA0610.1	DMRT3	7.812	0.837735	309	319	-1	ATTGTACCAAT
MA0850.1	FOXP3	7.812	0.913589	646	652	-1	ATAAAGA
MA0703.1	LMX1B	7.809	0.905829	1213	1220	1	TTTATTAA
MA0077.1	SOX9	7.808	0.851147	239	247	1	CCATTCTTA
MA0079.2	SP1	7.801	0.827758	1855	1864	1	CCCCATCCCT
MA0875.1	BARX1	7.8	0.926176	105	112	-1	AAAATTAG
MA0875.1	BARX1	7.8	0.926176	500	507	-1	AAAATTAG
MA0875.1	BARX1	7.8	0.926176	985	992	-1	AAAATTAG
MA0079.1	SP1	7.8	0.858939	1948	1957	1	TGGGCGGGGG
MA0900.1	HOXA2	7.799	0.90731	104	113	-1	AAAAATTAGC
MA0900.1	HOXA2	7.799	0.90731	499	508	-1	AAAAATTAGC
MA0098.1	ETS1	7.797	0.999991	1290	1295	-1	CTTCCG
MA0797.1	TGIF2	7.795	0.823613	212	223	1	TTACAGGTGTGA
MA0052.1	MEF2A	7.787	0.807229	1656	1665	1	CTATTTGTCG
MA0764.1	ETV4	7.781	0.864184	748	757	1	ACAGGAAGGT
MA0618.1	LBX1	7.779	0.889108	1090	1097	1	TTAACAGG
MA0098.3	ETS1	7.776	0.86595	748	757	1	ACAGGAAGGT
MA0671.1	NFIX	7.765	0.935088	1390	1398	-1	TCAGCCAAA
MA0105.1	NFKB1	7.76	0.823484	1332	1341	1	GGGGGTTTCT
MA0747.1	SP8	7.756	0.826201	1464	1475	-1	ACCGCGCCCTCT
MA0666.1	MSX1	7.753	0.901991	306	313	-1	CCAATCAA
MA0914.1	ISL2	7.751	0.897929	1025	1032	1	GCACTTTT
MA0479.1	FOXH1	7.749	0.881635	954	964	-1	CTTATTCAACA
MA0079.2	SP1	7.743	0.826297	1465	1474	-1	CCGCGCCCTC
MA0079.2	SP1	7.743	0.826297	1594	1603	-1	CCACGCCCTC
MA0079.2	SP1	7.743	0.826297	1674	1683	-1	CCACGCCCTC
MA0716.1	PRRX1	7.736	0.902192	1580	1587	-1	CAAATTAT
MA0699.1	LBX2	7.73	0.886511	305	314	-1	ACCAATCAAA
MA0747.1	SP8	7.73	0.825718	1872	1883	-1	CCCCCTCCTCCC
MA0827.1	OLIG3	7.727	0.875008	1222	1231	1	CACATATTGC
MA0665.1	MSC	7.724	0.808341	1296	1305	1	ACCAGCTGGG
MA0079.2	SP1	7.721	0.825743	2031	2040	-1	CACCGCCGCC
MA0155.1	INSM1	7.72	0.805995	1682	1693	1	GGTCTGGGTGCT
MA0887.1	EVX1	7.715	0.900494	733	742	-1	CATCATTATT
MA0664.1	MLXIPL	7.712	0.844082	569	578	1	CTCAGGTGAT
MA0079.3	SP1	7.712	0.878166	897	907	1	CCTCCGCCTTG
MA0717.1	RAX2	7.71	0.907333	306	313	-1	CCAATCAA
MA0062.1	GABPA	7.709	0.803829	1908	1917	-1	CCCGGACGAC
MA0644.1	ESX1	7.707	0.891068	1579	1588	-1	TCAAATTATC
MA0475.1	FLI1	7.703	0.857844	821	831	1	TCAGGAAAGAG
MA0043.1	HLF	7.703	0.826173	132	143	1	GGTTTTGCCATG
MA0901.1	HOXB13	7.703	0.859183	513	522	-1	CTACTAAAAA
MA0105.1	NFKB1	7.701	0.822055	659	668	1	GAGGTTTCCC
MA0689.1	TBX20	7.698	0.823375	215	225	1	CAGGTGTGAGC
MA0810.1	TFAP2A(var.2)	7.694	0.875781	1348	1359	1	CACCTTCAGGGA
MA0140.2	GATA1::TAL1	7.693	0.822576	1147	1164	-1	GGAATCACAAAGATCCAG
MA0736.1	GLIS2	7.692	0.820361	799	812	-1	GACCCCACCCTGAG
MA0778.1	NFKB2	7.69	0.845964	658	670	-1	GGGGGAAACCTCT
MA0042.1	FOXI1	7.689	0.821402	1654	1665	1	GCCTATTTGTCG
MA0802.1	TBR1	7.689	0.850337	868	877	-1	AGGTGCAAAT
MA0028.1	ELK1	7.687	0.867696	1910	1919	-1	ACCCCGGACG
MA0698.1	ZBTB18	7.685	0.853158	161	173	-1	AGGCCAGAAGTTC
MA0145.3	TFCP2	7.681	0.847279	1186	1195	-1	AATCTGGTCC
MA0893.1	GSX2	7.675	0.892421	305	314	-1	ACCAATCAAA
MA0820.1	FIGLA	7.671	0.869948	213	222	1	TACAGGTGTG
MA0846.1	FOXC2	7.671	0.855117	760	771	1	AAGGTAAATGAA
MA0042.1	FOXI1	7.658	0.820653	112	123	1	TTGTATTTTTGT
MA0745.1	SNAI2	7.656	0.900758	569	577	1	CTCAGGTGA
MA0107.1	RELA	7.655	0.800745	1122	1131	1	GGGAGGTCCC
MA0746.1	SP3	7.653	0.855062	94	104	1	ACCACGCCCGG
MA0746.1	SP3	7.653	0.855062	489	499	1	ACCACGCCCGG
MA0718.1	RAX	7.652	0.882038	1579	1588	-1	TCAAATTATC
MA0909.1	HOXD13	7.65	0.86255	2067	2076	-1	CTAACAAAAT
MA0628.1	POU6F1	7.648	0.844098	1212	1221	-1	CTTAATAAAT
MA0628.1	POU6F1	7.648	0.844098	1212	1221	1	ATTTATTAAG
MA0830.1	TCF4	7.648	0.904668	1296	1305	1	ACCAGCTGGG
MA0137.3	STAT1	7.646	0.864891	1695	1705	1	CTTCTCGGAAT
MA0042.1	FOXI1	7.641	0.820243	678	689	1	AGATGGTTGTGT
MA0701.1	LHX9	7.64	0.912781	1237	1244	1	GCAATGAA
MA0473.2	ELF1	7.638	0.833071	1286	1297	1	CTCCCGGAAGAC
MA0760.1	ERF	7.635	0.831589	748	757	1	ACAGGAAGGT
MA0079.2	SP1	7.635	0.823577	1969	1978	1	CCCATCCCAT
MA0098.1	ETS1	7.633	0.992427	823	828	-1	TTTCCT
MA0098.1	ETS1	7.633	0.992427	1100	1105	-1	TTTCCT
MA0098.1	ETS1	7.633	0.992427	1727	1732	1	TTTCCT
MA0098.1	ETS1	7.633	0.992427	750	755	-1	CTTCCT
MA0098.1	ETS1	7.633	0.992427	830	835	-1	CTTCCT
MA0098.1	ETS1	7.633	0.992427	1840	1845	1	CTTCCT
MA0890.1	GBX2	7.632	0.893184	1794	1803	-1	ACCCATTAGC
MA0506.1	NRF1	7.632	0.871241	1989	1999	1	CCGCCCGCCCG
MA0158.1	HOXA5	7.631	0.921692	983	990	1	AACTAATT
MA0079.1	SP1	7.63	0.853009	1963	1972	-1	TGGGCTGTGA
MA0902.1	HOXB2	7.628	0.910133	733	742	-1	CATCATTATT
MA0671.1	NFIX	7.627	0.93184	1490	1498	-1	CTGGCCAAG
MA0775.1	MEIS3	7.625	0.902662	394	401	1	GTGACACT
MA0665.1	MSC	7.624	0.806294	1069	1078	-1	AATACCTGTC
MA0003.1	TFAP2A	7.621	0.909582	1988	1996	1	GCCGCCCGC
MA0462.1	BATF::JUN	7.616	0.883914	357	367	1	AGACTGAGTCT
MA0671.1	NFIX	7.612	0.931486	143	151	-1	CTGGCCAAC
MA0671.1	NFIX	7.612	0.931486	540	548	-1	CTGGCCAAC
MA0736.1	GLIS2	7.611	0.819337	1991	2004	1	GCCCGCCCGCGCAG
MA0808.1	TEAD3	7.61	0.916206	1072	1079	-1	AAATACCT
MA0033.1	FOXL1	7.608	0.949833	653	660	-1	TCTACATA
MA0710.1	NOTO	7.608	0.904653	1034	1043	1	ATACATTATC
MA0516.1	SP2	7.599	0.827161	1748	1762	-1	GGCCCACCCTAAGCG
MA0523.1	TCF7L2	7.593	0.847373	329	342	-1	AAAGAAAAAAGAAT
MA0105.3	NFKB1	7.586	0.859642	659	669	1	GAGGTTTCCCC
MA0137.2	STAT1	7.582	0.804042	781	795	1	AAATTCCTGGAGGCG
MA0831.1	TFE3	7.582	0.871302	569	578	-1	ATCACCTGAG
MA0746.1	SP3	7.58	0.853624	1799	1809	-1	GCCACGACCCA
MA0738.1	HIC2	7.575	0.897937	1262	1270	-1	ATGCCATCG
MA0671.1	NFIX	7.575	0.930615	190	198	-1	GAGGCCAAG
MA0099.2	FOS::JUN	7.573	0.887174	1173	1179	-1	TGAATGA
MA0099.2	FOS::JUN	7.573	0.887174	1195	1201	-1	TGAATGA
MA0725.1	VSX1	7.571	0.884265	315	322	-1	CCAATTGT
MA0741.1	KLF16	7.565	0.841579	1894	1904	-1	CCTCCTCCCCC
MA0630.1	SHOX	7.565	0.896093	1213	1220	-1	TTAATAAA
MA0695.1	ZBTB7C	7.562	0.824662	14	25	1	GCAACCTCCGCC
MA0595.1	SREBF1	7.545	0.834558	2046	2055	-1	CTCCCCCCAG
MA0076.2	ELK4	7.537	0.858112	748	758	-1	GACCTTCCTGT
MA0516.1	SP2	7.536	0.826306	1872	1886	-1	CTTCCCCCTCCTCCC
MA0523.1	TCF7L2	7.535	0.846572	256	269	1	AGGCATCATAGGAA
MA0028.1	ELK1	7.532	0.862545	1840	1849	-1	CCACAGGAAG
MA0028.1	ELK1	7.532	0.862545	746	755	1	ATACAGGAAG
MA0158.1	HOXA5	7.531	0.91817	959	966	-1	CACTTATT
MA0691.1	TFAP4	7.529	0.851097	569	578	1	CTCAGGTGAT
MA0748.1	YY2	7.529	0.818591	898	908	1	CTCCGCCTTGT
MA0753.1	ZNF740	7.523	0.833534	1119	1128	-1	ACCTCCCCTC
MA0079.1	SP1	7.522	0.849242	1329	1338	1	GGGGGGGGTT
MA0079.1	SP1	7.522	0.849242	1928	1937	1	GGGGGGGCGT
MA0081.1	SPIB	7.514	0.899026	291	297	-1	AACGGAA
MA0719.1	RHOXF1	7.511	0.950169	5	12	-1	GTGAGCCG
MA0052.1	MEF2A	7.51	0.801475	105	114	1	CTAATTTTTG
MA0079.2	SP1	7.506	0.820329	801	810	-1	CCCCACCCTG
MA0136.2	ELF5	7.497	0.860079	1878	1888	1	AGGGGGAAGAA
MA0612.1	EMX1	7.493	0.873653	1212	1221	-1	CTTAATAAAT
MA0259.1	ARNT::HIF1A	7.492	0.88941	1627	1634	1	AGGCGTGG
MA0820.1	FIGLA	7.492	0.866383	871	880	1	TGCACCTGAG
MA0025.1	NFIL3	7.49	0.804576	706	716	1	TTACGAAAGCA
MA0105.3	NFKB1	7.49	0.858242	658	668	1	AGAGGTTTCCC
MA0079.2	SP1	7.49	0.819926	1863	1872	-1	CTCCTCCCAG
MA0902.1	HOXB2	7.489	0.906522	1579	1588	-1	TCAAATTATC
MA0894.1	HESX1	7.488	0.885521	1579	1588	1	GATAATTTGA
MA0057.1	MZF1(var.2)	7.487	0.857915	789	798	1	GGAGGCGCAA
MA0685.1	SP4	7.486	0.827718	1622	1638	-1	TGAACCACGCCTCTATG
MA0707.1	MNX1	7.48	0.882542	1212	1221	1	ATTTATTAAG
MA0761.1	ETV1	7.474	0.856889	748	757	1	ACAGGAAGGT
MA0630.1	SHOX	7.472	0.893097	1795	1802	1	CTAATGGG
MA0471.1	E2F6	7.47	0.871232	1988	1998	-1	GGGCGGGCGGC
MA0042.1	FOXI1	7.47	0.816115	502	513	1	AATTTTTTGTAT
MA0746.1	SP3	7.47	0.851458	1465	1475	-1	ACCGCGCCCTC
MA0144.2	STAT3	7.462	0.887954	1695	1705	1	CTTCTCGGAAT
MA0914.1	ISL2	7.459	0.890332	960	967	-1	TCACTTAT
MA0157.2	FOXO3	7.457	0.857472	249	256	-1	TTAAACAT
MA0157.2	FOXO3	7.457	0.857472	1617	1624	1	GCAAACAT
MA0765.1	ETV5	7.454	0.875759	1288	1297	1	CCCGGAAGAC
MA0018.1	CREB1	7.453	0.826071	1954	1965	1	GGGGATGACTCA
MA0597.1	THAP1	7.453	0.895732	1900	1908	-1	CCGCCCTCC
MA0101.1	REL	7.452	0.831022	1722	1731	1	GCGTTTTTCC
MA0077.1	SOX9	7.447	0.840784	966	974	-1	CATTTGTTC
MA0747.1	SP8	7.446	0.82044	894	905	1	GACCCTCCGCCT
MA0042.1	FOXI1	7.445	0.815511	1638	1649	-1	GTTGATTTGGTT
MA0079.2	SP1	7.445	0.818792	895	904	1	ACCCTCCGCC
MA0662.1	MIXL1	7.444	0.90059	1579	1588	-1	TCAAATTATC
MA0081.1	SPIB	7.434	0.896293	263	269	1	ATAGGAA
MA0721.1	UNCX	7.432	0.898021	306	313	-1	CCAATCAA
MA0079.1	SP1	7.424	0.845824	522	531	1	GAGACGGGGT
MA0003.3	TFAP2A	7.419	0.871869	2044	2054	-1	TCCCCCCAGCT
MA0642.1	EN2	7.416	0.888169	305	314	-1	ACCAATCAAA
MA0131.2	HINFP	7.416	0.823779	1314	1325	-1	CGCTGTCCGCAG
MA0661.1	MEOX1	7.416	0.879792	1794	1803	-1	ACCCATTAGC
MA0799.1	RFX4	7.416	0.839893	63	78	1	AGTAGCTGGGACTACA
MA0741.1	KLF16	7.415	0.839127	1947	1957	-1	CCCCCGCCCAG
MA0761.1	ETV1	7.414	0.855757	1288	1297	1	CCCGGAAGAC
MA0148.3	FOXA1	7.414	0.874095	1217	1231	-1	GCAATATGTGCTTAA
MA0124.1	NKX3-1	7.411	0.850145	1379	1385	1	ATAGTTA
MA0124.1	NKX3-1	7.411	0.850145	691	697	-1	ATACTCA
MA0508.1	PRDM1	7.411	0.805187	330	344	-1	AAAAAGAAAAAAGAA
MA0759.1	ELK3	7.41	0.844386	748	757	1	ACAGGAAGGT
MA0701.1	LHX9	7.41	0.90649	306	313	-1	CCAATCAA
MA0836.1	CEBPD	7.409	0.877128	1227	1236	1	ATTGCGCAGC
MA0710.1	NOTO	7.409	0.901134	984	993	1	ACTAATTTTG
MA0684.1	RUNX3	7.409	0.854791	89	98	1	AGACCACCAC
MA0597.1	THAP1	7.409	0.894385	990	998	-1	CTTCCCAAA
MA0105.1	NFKB1	7.405	0.814887	1123	1132	-1	GGGGACCTCC
MA0882.1	DLX6	7.402	0.905712	1580	1587	-1	CAAATTAT
MA0793.1	POU6F2	7.401	0.847009	983	992	1	AACTAATTTT
MA0511.2	RUNX2	7.4	0.862604	89	97	1	AGACCACCA
MA0057.1	MZF1(var.2)	7.394	0.854973	1950	1959	1	GGCGGGGGAT
MA0122.2	NKX3-2	7.393	0.872478	960	968	-1	TTCACTTAT
MA0095.1	YY1	7.389	0.949226	1821	1826	1	TCCATC
MA0513.1	SMAD2::SMAD3::SMAD4	7.387	0.80544	886	898	-1	GGGTCTCACTCAT
MA0805.1	TBX1	7.387	0.866073	686	693	1	GTGTGTGA
MA0101.1	REL	7.379	0.828783	438	447	1	GGGATTCTCC
MA0091.1	TAL1::TCF3	7.379	0.805571	415	426	1	GCAACCTCTGCT
MA0846.1	FOXC2	7.377	0.850519	1614	1625	1	GACGCAAACATA
MA0875.1	BARX1	7.375	0.916759	734	741	-1	ATCATTAT
MA0003.2	TFAP2A	7.373	0.817985	1348	1362	-1	CATTCCCTGAAGGTG
MA0806.1	TBX4	7.372	0.877238	1345	1352	-1	AGGTGCGG
MA0612.1	EMX1	7.365	0.870057	733	742	1	AATAATGATG
MA0160.1	NR4A2	7.365	0.849966	191	198	-1	GAGGCCAA
MA0716.1	PRRX1	7.362	0.892398	105	112	-1	AAAATTAG
MA0716.1	PRRX1	7.362	0.892398	500	507	-1	AAAATTAG
MA0716.1	PRRX1	7.362	0.892398	985	992	-1	AAAATTAG
MA0807.1	TBX5	7.355	0.863274	1345	1352	-1	AGGTGCGG
MA0105.1	NFKB1	7.353	0.813627	1847	1856	1	TGGAGTTTCC
MA0042.1	FOXI1	7.351	0.813242	643	654	1	TCATCTTTATTA
MA0516.1	SP2	7.35	0.823782	481	495	1	CGCCCGCCACCACGC
MA0137.2	STAT1	7.347	0.800248	1349	1363	-1	ACATTCCCTGAAGGT
MA0014.2	PAX5	7.342	0.813336	1	19	-1	GGTTGCAGTGAGCCGAGAT
MA0124.1	NKX3-1	7.341	0.847629	241	247	1	ATTCTTA
MA0753.1	ZNF740	7.34	0.830161	1927	1936	-1	CGCCCCCCCT
MA0837.1	CEBPE	7.334	0.870033	133	142	-1	ATGGCAAAAC
MA0042.1	FOXI1	7.331	0.812759	114	125	1	GTATTTTTGTAG
MA0130.1	ZNF354C	7.331	0.930636	1631	1636	-1	AACCAC
MA0820.1	FIGLA	7.328	0.863116	1069	1078	-1	AATACCTGTC
MA0745.1	SNAI2	7.326	0.894176	1347	1355	-1	TGAAGGTGC
MA0003.1	TFAP2A	7.325	0.899923	80	88	1	GCCAGGCGC
MA0778.1	NFKB2	7.322	0.841663	658	670	1	AGAGGTTTCCCCC
MA0613.1	FOXG1	7.321	0.872637	249	256	-1	TTAAACAT
MA0902.1	HOXB2	7.319	0.902106	984	993	-1	CAAAATTAGT
MA0101.1	REL	7.315	0.826821	1331	1340	1	GGGGGGTTTC
MA0101.1	REL	7.311	0.826698	1848	1857	-1	GGGAAACTCC
MA0738.1	HIC2	7.31	0.892037	1824	1832	1	ATCCCCAGT
MA0793.1	POU6F2	7.306	0.845186	103	112	1	GGCTAATTTT
MA0793.1	POU6F2	7.306	0.845186	498	507	1	GGCTAATTTT
MA0907.1	HOXC13	7.304	0.831359	349	359	-1	TCTCAAAAAAA
MA0721.1	UNCX	7.295	0.893989	1213	1220	-1	TTAATAAA
MA0666.1	MSX1	7.288	0.890475	1237	1244	1	GCAATGAA
MA0079.3	SP1	7.287	0.872819	1752	1762	-1	GGCCCACCCTA
MA0495.1	MAFF	7.285	0.815322	1099	1116	-1	CCAGCCTCAGCTTTCCTG
MA0753.1	ZNF740	7.285	0.829147	2047	2056	-1	CCTCCCCCCA
MA0090.2	TEAD1	7.28	0.873204	1207	1216	-1	TAAATTCTTG
MA0723.1	VAX2	7.278	0.889383	1580	1587	-1	CAAATTAT
MA0084.1	SRY	7.277	0.853195	2069	2077	-1	CCTAACAAA
MA0878.1	CDX1	7.276	0.876348	1381	1389	-1	GCCATAACT
MA0498.2	MEIS1	7.275	0.935452	1203	1209	-1	TTGACGG
MA0900.1	HOXA2	7.274	0.895441	1579	1588	-1	TCAAATTATC
MA0524.2	TFAP2C	7.274	0.854651	1348	1359	-1	TCCCTGAAGGTG
MA0675.1	NKX6-2	7.272	0.901875	1213	1220	-1	TTAATAAA
MA0675.1	NKX6-2	7.272	0.901875	306	313	-1	CCAATCAA
MA0723.1	VAX2	7.269	0.889145	1795	1802	1	CTAATGGG
MA0718.1	RAX	7.268	0.873566	305	314	-1	ACCAATCAAA
MA0764.1	ETV4	7.266	0.854128	1288	1297	1	CCCGGAAGAC
MA0131.2	HINFP	7.266	0.821094	1123	1134	1	GGAGGTCCCCTT
MA0079.2	SP1	7.265	0.814259	1926	1935	-1	GCCCCCCCTC
MA0900.1	HOXA2	7.256	0.895034	733	742	-1	CATCATTATT
MA0033.1	FOXL1	7.254	0.933788	511	518	-1	TAAAAATA
MA0890.1	GBX2	7.252	0.885784	104	113	-1	AAAAATTAGC
MA0890.1	GBX2	7.252	0.885784	499	508	-1	AAAAATTAGC
MA0136.2	ELF5	7.251	0.855493	781	791	-1	TCCAGGAATTT
MA0837.1	CEBPE	7.248	0.868639	1227	1236	1	ATTGCGCAGC
MA0032.2	FOXC1	7.247	0.863002	760	770	1	AAGGTAAATGA
MA0695.1	ZBTB7C	7.246	0.818169	178	189	1	CGACCCACCAAC
MA0471.1	E2F6	7.235	0.867765	42	52	-1	AGGCAGGAGAA
MA0471.1	E2F6	7.235	0.867765	442	452	-1	AGGCAGGAGAA
MA0046.2	HNF1A	7.235	0.824915	498	512	-1	TACAAAAAATTAGCC
MA0630.1	SHOX	7.231	0.885331	105	112	1	CTAATTTT
MA0630.1	SHOX	7.231	0.885331	500	507	1	CTAATTTT
MA0630.1	SHOX	7.231	0.885331	985	992	1	CTAATTTT
MA0675.1	NKX6-2	7.23	0.900719	648	655	-1	ATAATAAA
MA0597.1	THAP1	7.23	0.888907	1341	1349	1	TGGCCCGCA
MA0098.1	ETS1	7.229	0.973791	879	884	-1	TATCCT
MA0701.1	LHX9	7.226	0.901456	105	112	-1	AAAATTAG
MA0701.1	LHX9	7.226	0.901456	500	507	-1	AAAATTAG
MA0701.1	LHX9	7.226	0.901456	985	992	-1	AAAATTAG
MA0741.1	KLF16	7.223	0.835988	1706	1716	-1	GGCCCGCCCTC
MA0842.1	NRL	7.221	0.859776	642	652	-1	ATAAAGATGAC
MA0613.1	FOXG1	7.219	0.870703	964	971	1	GTGAACAA
MA0161.1	NFIC	7.219	0.916989	1407	1412	-1	CTGGCT
MA0095.1	YY1	7.219	0.940544	138	143	1	GCCATG
MA0095.1	YY1	7.219	0.940544	2014	2019	-1	GCCATG
MA0095.1	YY1	7.219	0.940544	1384	1389	-1	GCCATA
MA0662.1	MIXL1	7.218	0.894708	104	113	-1	AAAAATTAGC
MA0662.1	MIXL1	7.218	0.894708	499	508	-1	AAAAATTAGC
MA0141.3	ESRRB	7.217	0.830324	1563	1573	-1	GCAAGGTAATA
MA0043.1	HLF	7.217	0.813456	1226	1237	-1	CGCTGCGCAATA
MA0042.1	FOXI1	7.211	0.809862	852	863	1	GGGTGTTTTGTG
MA0700.1	LHX2	7.211	0.885964	314	323	-1	ACCAATTGTA
MA0710.1	NOTO	7.211	0.897633	104	113	1	GCTAATTTTT
MA0710.1	NOTO	7.211	0.897633	499	508	1	GCTAATTTTT
MA0650.1	HOXA13	7.209	0.834721	2067	2076	-1	CTAACAAAAT
MA0637.1	CENPB	7.203	0.837306	899	913	1	TCCGCCTTGTGCGAG
MA0888.1	EVX2	7.202	0.891887	984	993	-1	CAAAATTAGT
MA0032.2	FOXC1	7.202	0.862326	1445	1455	1	ATTACAAATAT
MA0893.1	GSX2	7.202	0.879336	1212	1221	1	ATTTATTAAG
MA0048.2	NHLH1	7.201	0.844532	1296	1305	1	ACCAGCTGGG
MA0003.3	TFAP2A	7.197	0.868379	1669	1679	-1	GCCCTCAGGGG
MA0748.1	YY2	7.197	0.811453	1705	1715	-1	GCCCGCCCTCA
MA0792.1	POU5F1B	7.196	0.847875	271	279	-1	AATGTTAAA
MA0675.1	NKX6-2	7.194	0.899728	1795	1802	-1	CCCATTAG
MA0717.1	RAX2	7.193	0.892281	1580	1587	-1	CAAATTAT
MA0528.1	ZNF263	7.191	0.814528	1109	1129	1	GAGGCTGGGAGAGGGGAGGTC
MA0037.1	GATA3	7.189	0.949695	1039	1044	-1	AGATAA
MA0618.1	LBX1	7.189	0.87651	1795	1802	1	CTAATGGG
MA0079.2	SP1	7.186	0.81227	1130	1139	1	CCCTTCCCTA
MA0079.2	SP1	7.186	0.81227	1856	1865	1	CCCATCCCTG
MA0811.1	TFAP2B	7.184	0.856734	1348	1359	-1	TCCCTGAAGGTG
MA0258.2	ESR2	7.183	0.824661	1071	1085	-1	GGGTCAAAATACCTG
MA0847.1	FOXD2	7.183	0.906445	763	769	1	GTAAATG
MA0068.2	PAX4	7.181	0.853168	1580	1587	-1	CAAATTAT
MA0024.1	E2F1	7.177	0.813305	1783	1790	1	TTGGCCGC
MA0714.1	PITX3	7.177	0.869718	1915	1923	-1	CCTAACCCC
MA0903.1	HOXB3	7.176	0.901493	984	993	-1	CAAAATTAGT
MA0726.1	VSX2	7.176	0.864209	315	322	-1	CCAATTGT
MA0710.1	NOTO	7.173	0.896961	968	977	-1	ACTCATTTGT
MA0908.1	HOXD11	7.171	0.843012	349	358	-1	CTCAAAAAAA
MA0811.1	TFAP2B	7.171	0.856528	784	795	1	TTCCTGGAGGCG
MA0795.1	SMAD3	7.17	0.83983	1806	1815	-1	CGTCTGGCCA
MA0892.1	GSX1	7.168	0.889437	733	742	-1	CATCATTATT
MA0042.1	FOXI1	7.166	0.808775	1008	1019	-1	GGTTGTTTGGCA
MA0894.1	HESX1	7.164	0.879296	104	113	-1	AAAAATTAGC
MA0894.1	HESX1	7.164	0.879296	499	508	-1	AAAAATTAGC
MA0753.1	ZNF740	7.163	0.826898	1928	1937	-1	ACGCCCCCCC
MA0132.2	PDX1	7.158	0.907719	105	112	-1	AAAATTAG
MA0132.2	PDX1	7.158	0.907719	500	507	-1	AAAATTAG
MA0132.2	PDX1	7.158	0.907719	985	992	-1	AAAATTAG
MA0042.2	FOXI1	7.157	0.884497	1617	1623	1	GCAAACA
MA0695.1	ZBTB7C	7.151	0.816217	1329	1340	-1	GAAACCCCCCCC
MA0754.1	CUX1	7.149	0.8696	1522	1531	1	CCATCGATGC
MA0774.1	MEIS2	7.148	0.862682	818	825	1	ATGTCAGG
MA0746.1	SP3	7.146	0.845077	1706	1716	-1	GGCCCGCCCTC
MA0475.2	FLI1	7.141	0.87199	748	757	1	ACAGGAAGGT
MA0076.2	ELK4	7.138	0.851927	828	838	-1	TCCCTTCCTCT
MA0612.1	EMX1	7.138	0.863679	968	977	1	ACAAATGAGT
MA0668.1	NEUROD2	7.138	0.88194	1222	1231	1	CACATATTGC
MA0130.1	ZNF354C	7.138	0.922189	93	98	1	CACCAC
MA0130.1	ZNF354C	7.138	0.922189	488	493	1	CACCAC
MA0771.1	HSF4	7.135	0.83204	995	1007	-1	TACAAGAAGCTTC
MA0079.1	SP1	7.135	0.835743	1986	1995	-1	CGGGCGGCGT
MA0628.1	POU6F1	7.134	0.831764	104	113	1	GCTAATTTTT
MA0628.1	POU6F1	7.134	0.831764	499	508	1	GCTAATTTTT
MA0628.1	POU6F1	7.134	0.831764	104	113	-1	AAAAATTAGC
MA0628.1	POU6F1	7.134	0.831764	499	508	-1	AAAAATTAGC
MA0717.1	RAX2	7.132	0.890505	1795	1802	-1	CCCATTAG
MA0003.1	TFAP2A	7.131	0.893592	1430	1438	-1	GCCCTAGAC
MA0887.1	EVX1	7.13	0.887182	1579	1588	-1	TCAAATTATC
MA0032.2	FOXC1	7.129	0.86123	961	971	1	TAAGTGAACAA
MA0037.1	GATA3	7.127	0.947094	307	312	1	TGATTG
MA0765.1	ETV5	7.126	0.868746	748	757	1	ACAGGAAGGT
MA0909.1	HOXD13	7.126	0.852883	1211	1220	-1	TTAATAAATT
MA0466.1	CEBPB	7.122	0.894593	1850	1860	1	AGTTTCCCCAT
MA0855.1	RXRB	7.122	0.825822	753	766	1	AAGGTCCAAGGTAA
MA0156.2	FEV	7.115	0.86111	1288	1297	1	CCCGGAAGAC
MA0158.1	HOXA5	7.115	0.903519	782	789	-1	CAGGAATT
MA0809.1	TEAD4	7.111	0.87485	1699	1708	-1	CTCATTCCGA
MA0724.1	VENTX	7.111	0.886442	105	113	-1	AAAAATTAG
MA0724.1	VENTX	7.111	0.886442	500	508	-1	AAAAATTAG
MA0474.2	ERG	7.107	0.861805	288	297	-1	AACGGAACTT
MA0024.2	E2F1	7.106	0.874929	1948	1958	1	TGGGCGGGGGA
MA0079.2	SP1	7.105	0.81023	1948	1957	-1	CCCCCGCCCA
MA0746.1	SP3	7.105	0.84427	1894	1904	-1	CCTCCTCCCCC
MA0722.1	VAX1	7.104	0.884552	105	112	1	CTAATTTT
MA0722.1	VAX1	7.104	0.884552	500	507	1	CTAATTTT
MA0722.1	VAX1	7.104	0.884552	985	992	1	CTAATTTT
MA0470.1	E2F4	7.102	0.857278	1988	1998	-1	GGGCGGGCGGC
MA0903.1	HOXB3	7.1	0.899723	733	742	-1	CATCATTATT
MA0763.1	ETV3	7.094	0.821093	288	297	-1	AACGGAACTT
MA0442.1	SOX10	7.094	0.919388	669	674	1	CCTTGT
MA0442.1	SOX10	7.094	0.919388	903	908	1	CCTTGT
MA0105.4	NFKB1	7.093	0.844108	526	538	1	CGGGGTTTCACCG
MA0090.2	TEAD1	7.093	0.869351	813	822	-1	GACATCCCAA
MA0710.1	NOTO	7.09	0.895493	104	113	-1	AAAAATTAGC
MA0710.1	NOTO	7.09	0.895493	499	508	-1	AAAAATTAGC
MA0695.1	ZBTB7C	7.09	0.814963	177	188	1	GCGACCCACCAA
MA0084.1	SRY	7.086	0.846801	1444	1452	1	TATTACAAA
MA0745.1	SNAI2	7.085	0.889368	723	731	-1	CACAGGTCT
MA0528.1	ZNF263	7.084	0.813585	829	849	1	GAGGAAGGGAAGGCTGTAGGT
MA0707.1	MNX1	7.083	0.873443	305	314	-1	ACCAATCAAA
MA0846.1	FOXC2	7.082	0.845906	1445	1456	1	ATTACAAATATT
MA0597.1	THAP1	7.082	0.884377	1315	1323	-1	CTGTCCGCA
MA0634.1	ALX3	7.08	0.86114	305	314	-1	ACCAATCAAA
MA0003.1	TFAP2A	7.073	0.8917	1808	1816	1	GCCAGACGG
MA0032.2	FOXC1	7.066	0.860285	2065	2075	-1	TAACAAAATAA
MA0842.1	NRL	7.061	0.856333	1217	1227	-1	TATGTGCTTAA
MA0721.1	UNCX	7.06	0.887073	1580	1587	-1	CAAATTAT
MA0721.1	UNCX	7.057	0.886984	1213	1220	1	TTTATTAA
MA0692.1	TFEB	7.056	0.860369	569	578	-1	ATCACCTGAG
MA0003.1	TFAP2A	7.055	0.891112	925	933	-1	GCCAGACGC
MA0084.1	SRY	7.054	0.84573	111	119	-1	AAATACAAA
MA0084.1	SRY	7.054	0.84573	507	515	-1	AAATACAAA
MA0882.1	DLX6	7.053	0.896663	1795	1802	-1	CCCATTAG
MA0068.2	PAX4	7.051	0.84956	105	112	-1	AAAATTAG
MA0068.2	PAX4	7.051	0.84956	500	507	-1	AAAATTAG
MA0068.2	PAX4	7.051	0.84956	985	992	-1	AAAATTAG
MA0884.1	DUXA	7.044	0.820923	1190	1202	-1	GTGAATGAATCTG
MA0673.1	NKX2-8	7.044	0.900257	1760	1768	1	GCCCTCGAA
MA0099.2	FOS::JUN	7.042	0.867792	977	983	-1	TGATTCA
MA0806.1	TBX4	7.04	0.870543	1023	1030	-1	AAGTGCTA
MA0899.1	HOXA10	7.032	0.850007	513	523	-1	TCTACTAAAAA
MA0909.1	HOXD13	7.026	0.851039	349	358	-1	CTCAAAAAAA
MA0806.1	TBX4	7.026	0.870261	870	877	-1	AGGTGCAA
MA0810.1	TFAP2A(var.2)	7.024	0.865382	784	795	1	TTCCTGGAGGCG
MA0892.1	GSX1	7.021	0.885444	1212	1221	1	ATTTATTAAG
MA0090.2	TEAD1	7.021	0.867868	1071	1080	-1	AAAATACCTG
MA0630.1	SHOX	7.017	0.878435	306	313	1	TTGATTGG
MA0158.1	HOXA5	7.016	0.900032	1222	1229	1	CACATATT
MA0080.2	SPI1	7.015	0.849132	424	430	-1	GGGAAGC
MA0080.2	SPI1	7.015	0.849132	993	999	1	GGGAAGC
MA0258.2	ESR2	7.01	0.822376	222	236	-1	CGGGCACGGTGGCTC
MA0491.1	JUND	7.01	0.890051	617	627	-1	GGTGGCTCATG
MA0628.1	POU6F1	7.01	0.828788	984	993	-1	CAAAATTAGT
MA0628.1	POU6F1	7.01	0.828788	984	993	1	ACTAATTTTG
MA0079.2	SP1	7.01	0.807837	1927	1936	-1	CGCCCCCCCT
MA0486.2	HSF1	7.003	0.813662	990	1002	1	TTTGGGAAGCTTC
MA0672.1	NKX2-3	6.994	0.880928	1024	1033	1	AGCACTTTTC
MA0057.1	MZF1(var.2)	6.993	0.842288	1751	1760	1	TTAGGGTGGG
MA0057.1	MZF1(var.2)	6.993	0.842288	1645	1654	-1	CGAGGGTTGA
MA0886.1	EMX2	6.992	0.88889	104	113	-1	AAAAATTAGC
MA0886.1	EMX2	6.992	0.88889	499	508	-1	AAAAATTAGC
MA0909.1	HOXD13	6.992	0.850411	856	865	-1	CTCACAAAAC
MA0033.2	FOXL1	6.989	0.903546	867	873	-1	GCAAATA
MA0850.1	FOXP3	6.982	0.892706	867	873	-1	GCAAATA
MA0812.1	TFAP2B(var.2)	6.982	0.856061	1669	1679	1	CCCCTGAGGGC
MA0708.1	MSX2	6.98	0.870421	1580	1587	-1	CAAATTAT
MA0079.2	SP1	6.977	0.807006	1326	1335	-1	CCCCCCCTTT
MA0597.1	THAP1	6.971	0.88098	1993	2001	1	CCGCCCGCG
MA0496.1	MAFK	6.963	0.848864	638	652	1	AGAAGTCATCTTTAT
MA0597.1	THAP1	6.96	0.880643	1673	1681	-1	ACGCCCTCA
MA0744.1	SCRT2	6.959	0.812724	1269	1281	1	ATGGAACAGGCGG
MA0079.1	SP1	6.957	0.829534	1119	1128	1	GAGGGGAGGT
MA0713.1	PHOX2A	6.956	0.829935	2065	2075	-1	TAACAAAATAA
MA0471.1	E2F6	6.955	0.863634	831	841	1	GGAAGGGAAGG
MA0528.1	ZNF263	6.954	0.812439	1962	1982	-1	GGAGATGGGATGGGCTGTGAG
MA0723.1	VAX2	6.95	0.880712	1237	1244	-1	TTCATTGC
MA0027.2	EN1	6.947	0.893122	1795	1802	-1	CCCATTAG
MA0807.1	TBX5	6.947	0.852731	852	859	1	GGGTGTTT
MA0905.1	HOXC10	6.946	0.875608	646	655	-1	ATAATAAAGA
MA0648.1	GSC	6.942	0.857996	104	113	1	GCTAATTTTT
MA0648.1	GSC	6.942	0.857996	499	508	1	GCTAATTTTT
MA0105.3	NFKB1	6.941	0.850233	1121	1131	-1	GGGACCTCCCC
MA0160.1	NR4A2	6.941	0.835068	167	174	-1	GAGGCCAG
MA0152.1	NFATC2	6.94	0.836992	135	141	1	TTTGCCA
MA0876.1	BSX	6.939	0.911844	734	741	-1	ATCATTAT
MA0635.1	BARHL2	6.938	0.899651	1746	1755	-1	CCTAAGCGAC
MA0892.1	GSX1	6.938	0.88319	305	314	-1	ACCAATCAAA
MA0473.2	ELF1	6.936	0.823642	1838	1849	-1	CCACAGGAAGTG
MA0079.2	SP1	6.935	0.805948	829	838	-1	TCCCTTCCTC
MA0057.1	MZF1(var.2)	6.934	0.840422	1869	1878	1	GGAGGGAGGA
MA0057.1	MZF1(var.2)	6.934	0.840422	1866	1875	1	GGAGGAGGGA
MA0523.1	TCF7L2	6.934	0.838266	763	776	1	GTAAATGAAAGCCC
MA0771.1	HSF4	6.933	0.829183	1182	1194	-1	ATCTGGTCCCTTC
MA0899.1	HOXA10	6.932	0.847928	1380	1390	-1	AGCCATAACTA
MA0753.1	ZNF740	6.93	0.822603	1949	1958	-1	TCCCCCGCCC
MA0747.1	SP8	6.929	0.810832	2031	2042	-1	GCCACCGCCGCC
MA0043.1	HLF	6.928	0.805895	1473	1484	1	GGTTCCGCAGCT
MA0599.1	KLF5	6.927	0.891374	1626	1635	-1	ACCACGCCTC
MA0909.1	HOXD13	6.926	0.849194	646	655	-1	ATAATAAAGA
MA0028.1	ELK1	6.923	0.842307	1096	1105	1	GGCCAGGAAA
MA0706.1	MEOX2	6.922	0.86912	305	314	-1	ACCAATCAAA
MA0738.1	HIC2	6.917	0.883288	466	474	-1	ATCCCAACT
MA0130.1	ZNF354C	6.916	0.912472	180	185	1	ACCCAC
MA0014.2	PAX5	6.915	0.808348	133	151	-1	CTGGCCAACATGGCAAAAC
MA0084.1	SRY	6.914	0.841042	730	738	1	TGAAATAAT
MA0137.3	STAT1	6.914	0.85489	1285	1295	-1	CTTCCGGGAGT
MA0811.1	TFAP2B	6.914	0.852452	1747	1758	-1	CACCCTAAGCGA
MA0836.1	CEBPD	6.907	0.870103	1227	1236	-1	GCTGCGCAAT
MA0156.1	FEV	6.904	0.820166	878	885	1	GAGGATAT
MA0516.1	SP2	6.903	0.817716	44	58	1	CTCCTGCCTCAGCCT
MA0516.1	SP2	6.903	0.817716	444	458	1	CTCCTGCCTCAGCCT
MA0473.1	ELF1	6.9	0.844133	423	435	-1	GAACCGGGAAGCA
MA0814.1	TFAP2C(var.2)	6.899	0.858734	584	594	1	CGCCTCGGCCT
MA0625.1	NFATC3	6.896	0.834202	1268	1277	-1	CTGTTCCATG
MA0694.1	ZBTB7B	6.894	0.819243	88	99	1	CAGACCACCACG
MA0807.1	TBX5	6.893	0.851336	686	693	1	GTGTGTGA
MA0847.1	FOXD2	6.892	0.900274	1448	1454	1	ACAAATA
MA0847.1	FOXD2	6.892	0.900274	1657	1663	-1	ACAAATA
MA0846.1	FOXC2	6.89	0.842903	113	124	-1	TACAAAAATACA
MA0528.1	ZNF263	6.89	0.811875	822	842	1	CAGGAAAGAGGAAGGGAAGGC
MA0903.1	HOXB3	6.889	0.894809	1579	1588	-1	TCAAATTATC
MA0706.1	MEOX2	6.889	0.868295	733	742	1	AATAATGATG
MA0079.3	SP1	6.881	0.867712	1115	1125	-1	TCCCCTCTCCC
MA0718.1	RAX	6.878	0.864961	104	113	1	GCTAATTTTT
MA0718.1	RAX	6.878	0.864961	499	508	1	GCTAATTTTT
MA0597.1	THAP1	6.874	0.878011	832	840	-1	CTTCCCTTC
MA0878.1	CDX1	6.872	0.868126	305	313	-1	CCAATCAAA
MA0628.1	POU6F1	6.869	0.825405	733	742	-1	CATCATTATT
MA0628.1	POU6F1	6.869	0.825405	733	742	1	AATAATGATG
MA0105.3	NFKB1	6.867	0.849153	778	788	-1	AGGAATTTCAC
MA0105.1	NFKB1	6.866	0.801834	1280	1289	-1	GGAGTATTCC
MA0698.1	ZBTB18	6.866	0.842561	201	213	-1	AATCCAGCAGTTT
MA0625.1	NFATC3	6.861	0.833313	1277	1286	-1	GTATTCCGCC
MA0024.2	E2F1	6.86	0.871228	2046	2056	1	CTGGGGGGAGG
MA0876.1	BSX	6.859	0.910082	1580	1587	-1	CAAATTAT
MA0162.2	EGR1	6.859	0.853634	580	593	1	CACCCGCCTCGGCC
MA0516.1	SP2	6.856	0.817078	1875	1889	-1	CTTCTTCCCCCTCCT
MA0154.2	EBF1	6.855	0.885738	568	578	-1	ATCACCTGAGG
MA0597.1	THAP1	6.855	0.87743	1063	1071	1	CTGCCAGAC
MA0158.1	HOXA5	6.853	0.894291	2062	2069	1	CTCTTATT
MA0810.1	TFAP2A(var.2)	6.852	0.862712	1348	1359	-1	TCCCTGAAGGTG
MA0028.2	ELK1	6.848	0.854328	288	297	-1	AACGGAACTT
MA0778.1	NFKB2	6.843	0.836065	572	584	1	AGGTGATCCACCC
MA0057.1	MZF1(var.2)	6.841	0.83748	1116	1125	1	GGAGAGGGGA
MA0003.1	TFAP2A	6.836	0.883966	585	593	1	GCCTCGGCC
MA0003.1	TFAP2A	6.836	0.883966	2085	2093	-1	GCCTCGGCC
MA0516.1	SP2	6.834	0.81678	1323	1337	-1	ACCCCCCCCTTTCGC
MA0504.1	NR2C2	6.831	0.806694	558	572	-1	TGAGGTCAGGAGTTT
MA0466.2	CEBPB	6.827	0.877733	1227	1236	-1	GCTGCGCAAT
MA0914.1	ISL2	6.826	0.873863	1086	1093	1	CCATTTAA
MA0699.1	LBX2	6.823	0.861585	1579	1588	-1	TCAAATTATC
MA0057.1	MZF1(var.2)	6.823	0.836911	1118	1127	1	AGAGGGGAGG
MA0140.2	GATA1::TAL1	6.821	0.810489	1366	1383	-1	ACTATGAGGCAGAGGCAG
MA0843.1	TEF	6.819	0.858294	321	332	-1	GAATACATTACC
MA0914.1	ISL2	6.814	0.873551	306	313	-1	CCAATCAA
MA0471.1	E2F6	6.812	0.861525	578	588	-1	AGGCGGGTGGA
MA0079.2	SP1	6.812	0.802851	1987	1996	1	CGCCGCCCGC
MA0753.1	ZNF740	6.812	0.820428	1330	1339	-1	AAACCCCCCC
MA0891.1	GSC2	6.81	0.859418	1576	1585	-1	AATTATCCCT
MA0057.1	MZF1(var.2)	6.809	0.836468	1127	1136	-1	GGAAGGGGAC
MA0612.1	EMX1	6.808	0.854406	104	113	-1	AAAAATTAGC
MA0612.1	EMX1	6.808	0.854406	499	508	-1	AAAAATTAGC
MA0079.2	SP1	6.806	0.8027	2022	2031	-1	CTCCTCCGCT
MA0792.1	POU5F1B	6.8	0.840029	1240	1248	-1	TATGTTCAT
MA0018.2	CREB1	6.796	0.825221	738	745	1	TGATGCCA
MA0718.1	RAX	6.796	0.863152	984	993	-1	CAAAATTAGT
MA0887.1	EVX1	6.795	0.879559	984	993	-1	CAAAATTAGT
MA0802.1	TBR1	6.794	0.835972	725	734	1	ACCTGTGAAA
MA0741.1	KLF16	6.792	0.828943	1740	1750	-1	GCGACGCCTCC
MA0673.1	NKX2-8	6.792	0.8957	667	675	1	CCCCTTGTA
MA0099.2	FOS::JUN	6.789	0.858557	371	377	-1	TGACAGA
MA0099.2	FOS::JUN	6.789	0.858557	719	725	1	TGACAGA
MA0079.1	SP1	6.787	0.823604	1821	1830	-1	TGGGGATGGA
MA0746.1	SP3	6.787	0.838007	801	811	-1	ACCCCACCCTG
MA0701.1	LHX9	6.786	0.889421	1580	1587	-1	CAAATTAT
MA0597.1	THAP1	6.785	0.875288	230	238	1	GTGCCCGGC
MA0472.2	EGR2	6.784	0.840372	1734	1744	-1	CCTCCGACGCG
MA0810.1	TFAP2A(var.2)	6.783	0.861641	1747	1758	-1	CACCCTAAGCGA
MA0498.2	MEIS1	6.778	0.924927	1067	1073	1	CAGACAG
MA0707.1	MNX1	6.778	0.866454	1794	1803	-1	ACCCATTAGC
MA0079.2	SP1	6.778	0.801994	482	491	1	GCCCGCCACC
MA0516.1	SP2	6.778	0.81602	232	246	1	GCCCGGCCCATTCTT
MA0717.1	RAX2	6.77	0.879966	105	112	-1	AAAATTAG
MA0717.1	RAX2	6.77	0.879966	500	507	-1	AAAATTAG
MA0717.1	RAX2	6.77	0.879966	985	992	-1	AAAATTAG
MA0650.1	HOXA13	6.769	0.825454	250	259	-1	GCCTTAAACA
MA0722.1	VAX1	6.769	0.875042	1795	1802	1	CTAATGGG
MA0901.1	HOXB13	6.768	0.8433	646	655	-1	ATAATAAAGA
MA0842.1	NRL	6.767	0.850008	1775	1785	-1	CAATCGCTGAA
MA0792.1	POU5F1B	6.765	0.839336	1028	1036	-1	TATGAAAAG
MA0716.1	PRRX1	6.765	0.876764	1213	1220	-1	TTAATAAA
MA0528.1	ZNF263	6.762	0.810747	440	460	-1	GGAGGCTGAGGCAGGAGAATC
MA0765.1	ETV5	6.761	0.860941	1472	1481	-1	TGCGGAACCG
MA0862.1	GMEB2	6.761	0.850718	706	713	-1	TTTCGTAA
MA0862.1	GMEB2	6.761	0.850718	706	713	1	TTACGAAA
MA0723.1	VAX2	6.761	0.875716	1213	1220	-1	TTAATAAA
MA0721.1	UNCX	6.76	0.878243	105	112	-1	AAAATTAG
MA0721.1	UNCX	6.76	0.878243	500	507	-1	AAAATTAG
MA0721.1	UNCX	6.76	0.878243	985	992	-1	AAAATTAG
MA0722.1	VAX1	6.76	0.874787	734	741	1	ATAATGAT
MA0820.1	FIGLA	6.759	0.851784	202	211	-1	TCCAGCAGTT
MA0618.1	LBX1	6.759	0.867329	1379	1386	-1	ATAACTAT
MA0511.1	RUNX2	6.756	0.804173	1673	1687	1	TGAGGGCGTGGTCTG
MA0882.1	DLX6	6.754	0.88891	105	112	1	CTAATTTT
MA0882.1	DLX6	6.754	0.88891	500	507	1	CTAATTTT
MA0882.1	DLX6	6.754	0.88891	985	992	1	CTAATTTT
MA0014.2	PAX5	6.754	0.806467	2075	2093	1	AGGGGGACCGGGCCGAGGC
MA0778.1	NFKB2	6.752	0.835002	1847	1859	-1	TGGGGAAACTCCA
MA0032.2	FOXC1	6.75	0.855541	114	124	-1	TACAAAAATAC
MA0900.1	HOXA2	6.748	0.883549	984	993	-1	CAAAATTAGT
MA0703.1	LMX1B	6.746	0.874013	105	112	-1	AAAATTAG
MA0703.1	LMX1B	6.746	0.874013	500	507	-1	AAAATTAG
MA0703.1	LMX1B	6.746	0.874013	985	992	-1	AAAATTAG
MA0003.1	TFAP2A	6.745	0.880996	902	910	1	GCCTTGTGC
MA0099.2	FOS::JUN	6.743	0.856878	887	893	-1	TCACTCA
MA0099.2	FOS::JUN	6.743	0.856878	973	979	-1	TCACTCA
MA0738.1	HIC2	6.743	0.879414	151	159	-1	ATACCAGCC
MA0774.1	MEIS2	6.743	0.853496	817	824	-1	CTGACATC
MA0052.2	MEF2A	6.742	0.818619	1577	1591	-1	TTCTCAAATTATCCC
MA0654.1	ISX	6.741	0.884979	1795	1802	-1	CCCATTAG
MA0525.1	TP63	6.741	0.806931	1505	1524	1	CTCCGTGCGCCGACTGGCCA
MA0597.1	THAP1	6.74	0.87391	425	433	1	CTTCCCGGT
MA0800.1	EOMES	6.739	0.816878	724	736	1	GACCTGTGAAATA
MA0688.1	TBX2	6.739	0.827897	868	878	-1	CAGGTGCAAAT
MA0848.1	FOXO4	6.736	0.882755	1617	1623	1	GCAAACA
MA0079.2	SP1	6.736	0.800937	1325	1334	-1	CCCCCCTTTC
MA0722.1	VAX1	6.736	0.874106	1213	1220	-1	TTAATAAA
MA0471.1	E2F6	6.734	0.860374	2047	2057	1	TGGGGGGAGGG
MA0595.1	SREBF1	6.733	0.816728	569	578	1	CTCAGGTGAT
MA0077.1	SOX9	6.731	0.820229	1377	1385	1	TCATAGTTA
MA0678.1	OLIG2	6.73	0.849476	1222	1231	1	CACATATTGC
MA0719.1	RHOXF1	6.727	0.935058	1386	1393	-1	CAAAGCCA
MA0079.2	SP1	6.727	0.80071	1891	1900	-1	CTCCCCCTCG
MA0625.1	NFATC3	6.724	0.829832	1850	1859	1	AGTTTCCCCA
MA0079.1	SP1	6.724	0.821407	2049	2058	1	GGGGGAGGGG
MA0079.1	SP1	6.724	0.821407	1926	1935	1	GAGGGGGGGC
MA0662.1	MIXL1	6.723	0.881826	1794	1803	-1	ACCCATTAGC
MA0671.1	NFIX	6.723	0.910557	1782	1790	-1	GCGGCCAAT
MA0079.2	SP1	6.723	0.800609	1991	2000	1	GCCCGCCCGC
MA0130.1	ZNF354C	6.723	0.904025	805	810	-1	CCCCAC
MA0031.1	FOXD1	6.721	0.805281	702	709	-1	GTAAACTC
MA0646.1	GCM1	6.721	0.838412	579	589	-1	GAGGCGGGTGG
MA0024.2	E2F1	6.718	0.869092	579	589	-1	GAGGCGGGTGG
MA0024.2	E2F1	6.718	0.869092	1867	1877	1	GAGGAGGGAGG
MA0701.1	LHX9	6.717	0.887534	1213	1220	1	TTTATTAA
MA0753.1	ZNF740	6.717	0.818677	1923	1932	-1	CCCCCTCAAC
MA0057.1	MZF1(var.2)	6.716	0.833526	898	907	-1	CAAGGCGGAG
MA0741.1	KLF16	6.714	0.827668	1465	1475	-1	ACCGCGCCCTC
MA0760.1	ERF	6.713	0.813453	288	297	-1	AACGGAACTT
MA0827.1	OLIG3	6.711	0.858113	1222	1231	-1	GCAATATGTG
MA0882.1	DLX6	6.71	0.887769	306	313	-1	CCAATCAA
MA0747.1	SP8	6.71	0.806762	1326	1337	-1	ACCCCCCCCTTT
MA0675.1	NKX6-2	6.706	0.886297	648	655	1	TTTATTAT
MA0003.1	TFAP2A	6.703	0.879626	376	384	-1	GCCTGGGTG
MA0641.1	ELF4	6.7	0.801545	1286	1297	1	CTCCCGGAAGAC
MA0027.2	EN1	6.694	0.887625	105	112	-1	AAAATTAG
MA0027.2	EN1	6.694	0.887625	500	507	-1	AAAATTAG
MA0027.2	EN1	6.694	0.887625	985	992	-1	AAAATTAG
MA0162.2	EGR1	6.691	0.851835	481	494	1	CGCCCGCCACCACG
MA0900.1	HOXA2	6.691	0.88226	321	330	-1	ATACATTACC
MA0028.1	ELK1	6.689	0.834531	425	434	-1	AACCGGGAAG
MA0648.1	GSC	6.684	0.852338	2015	2024	-1	GCTAAGCCAT
MA0028.1	ELK1	6.683	0.834331	1337	1346	-1	GGGCCAGAAA
MA0745.1	SNAI2	6.672	0.88113	285	293	1	TACAAGTTC
MA0057.1	MZF1(var.2)	6.671	0.832103	1978	1987	-1	GTCGGGGAGA
MA0077.1	SOX9	6.669	0.81845	316	324	1	CAATTGGTA
MA0161.1	NFIC	6.668	0.898534	79	84	-1	CTGGCC
MA0161.1	NFIC	6.668	0.898534	146	151	-1	CTGGCC
MA0161.1	NFIC	6.668	0.898534	167	172	1	CTGGCC
MA0161.1	NFIC	6.668	0.898534	543	548	-1	CTGGCC
MA0161.1	NFIC	6.668	0.898534	634	639	-1	CTGGCC
MA0161.1	NFIC	6.668	0.898534	1096	1101	-1	CTGGCC
MA0161.1	NFIC	6.668	0.898534	1340	1345	1	CTGGCC
MA0161.1	NFIC	6.668	0.898534	1493	1498	-1	CTGGCC
MA0161.1	NFIC	6.668	0.898534	1518	1523	1	CTGGCC
MA0161.1	NFIC	6.668	0.898534	1807	1812	-1	CTGGCC
MA0037.1	GATA3	6.667	0.927796	1780	1785	1	CGATTG
MA0847.1	FOXD2	6.665	0.89546	142	148	-1	GCCAACA
MA0847.1	FOXD2	6.665	0.89546	539	545	-1	GCCAACA
MA0032.1	FOXC1	6.664	0.954825	689	696	1	TGTGAGTA
MA0888.1	EVX2	6.663	0.880263	1579	1588	-1	TCAAATTATC
MA0747.1	SP8	6.66	0.805833	1466	1477	-1	GAACCGCGCCCT
MA0471.1	E2F6	6.658	0.859252	1877	1887	1	GAGGGGGAAGA
MA0042.2	FOXI1	6.658	0.874964	964	970	1	GTGAACA
MA0099.2	FOS::JUN	6.656	0.853702	221	227	-1	TGGCTCA
MA0099.2	FOS::JUN	6.656	0.853702	619	625	-1	TGGCTCA
MA0162.2	EGR1	6.655	0.85145	623	636	1	CCACCGCGCCCGGC
MA0847.1	FOXD2	6.655	0.895248	250	256	-1	TTAAACA
MA0893.1	GSX2	6.652	0.864121	1085	1094	1	CCCATTTAAC
MA0144.2	STAT3	6.652	0.878141	818	828	1	ATGTCAGGAAA
MA0036.1	GATA2	6.651	0.999975	880	884	1	GGATA
MA0036.1	GATA2	6.651	0.999975	1578	1582	1	GGATA
MA0003.1	TFAP2A	6.65	0.877896	23	31	1	GCCTGTCGG
MA0613.1	FOXG1	6.649	0.859893	1617	1624	1	GCAAACAT
MA0101.1	REL	6.649	0.806396	1814	1823	1	CGGGCCATCC
MA0101.1	REL	6.647	0.806335	469	478	1	TGGGATTACA
MA0101.1	REL	6.647	0.806335	605	614	1	TGGGATTACA
MA0612.1	EMX1	6.646	0.849855	984	993	-1	CAAAATTAGT
MA0048.2	NHLH1	6.645	0.835126	871	880	1	TGCACCTGAG
MA0033.2	FOXL1	6.642	0.897191	1448	1454	1	ACAAATA
MA0033.2	FOXL1	6.642	0.897191	1657	1663	-1	ACAAATA
MA0699.1	LBX2	6.642	0.856611	1236	1245	1	CGCAATGAAC
MA0894.1	HESX1	6.641	0.869248	104	113	1	GCTAATTTTT
MA0894.1	HESX1	6.641	0.869248	499	508	1	GCTAATTTTT
MA0442.1	SOX10	6.636	0.899055	110	115	1	TTTTGT
MA0442.1	SOX10	6.636	0.899055	118	123	1	TTTTGT
MA0442.1	SOX10	6.636	0.899055	506	511	1	TTTTGT
MA0442.1	SOX10	6.636	0.899055	857	862	1	TTTTGT
MA0442.1	SOX10	6.636	0.899055	2068	2073	1	TTTTGT
MA0528.1	ZNF263	6.636	0.809637	1103	1123	1	AAAGCTGAGGCTGGGAGAGGG
MA0699.1	LBX2	6.632	0.856336	1085	1094	1	CCCATTTAAC
MA0803.1	TBX15	6.632	0.849036	1141	1148	-1	AGGTTTGA
MA0845.1	FOXB1	6.631	0.828881	1218	1228	1	TAAGCACATAT
MA0807.1	TBX5	6.627	0.844462	1627	1634	1	AGGCGTGG
MA0753.1	ZNF740	6.627	0.817018	1947	1956	-1	CCCCGCCCAG
MA0079.1	SP1	6.626	0.817988	1681	1690	1	TGGTCTGGGT
MA0894.1	HESX1	6.624	0.868922	984	993	-1	CAAAATTAGT
MA0468.1	DUX4	6.622	0.877782	1191	1201	-1	TGAATGAATCT
MA0892.1	GSX1	6.622	0.874609	1579	1588	-1	TCAAATTATC
MA0699.1	LBX2	6.621	0.856034	104	113	-1	AAAAATTAGC
MA0699.1	LBX2	6.621	0.856034	499	508	-1	AAAAATTAGC
MA0845.1	FOXB1	6.62	0.828708	760	770	1	AAGGTAAATGA
MA0882.1	DLX6	6.618	0.885383	734	741	-1	ATCATTAT
MA0741.1	KLF16	6.618	0.826098	232	242	1	GCCCGGCCCAT
MA0007.2	AR	6.616	0.831333	281	295	-1	CGGAACTTGTAGATC
MA0028.1	ELK1	6.611	0.831939	1351	1360	-1	TTCCCTGAAG
MA0650.1	HOXA13	6.611	0.822126	1237	1246	1	GCAATGAACA
MA0895.1	HMBOX1	6.61	0.847961	318	327	1	ATTGGTAATG
MA0875.1	BARX1	6.608	0.899766	1580	1587	-1	CAAATTAT
MA0131.2	HINFP	6.605	0.809264	226	237	1	CACCGTGCCCGG
MA0672.1	NKX2-3	6.604	0.874234	596	605	-1	AGCACTTTGG
MA0158.1	HOXA5	6.601	0.885416	1440	1447	1	CAGATATT
MA0158.1	HOXA5	6.601	0.885416	162	169	-1	CAGAAGTT
MA0158.1	HOXA5	6.601	0.885416	967	974	1	AACAAATG
MA0079.3	SP1	6.601	0.864189	1594	1604	-1	GCCACGCCCTC
MA0814.1	TFAP2C(var.2)	6.6	0.853938	1669	1679	1	CCCCTGAGGGC
MA0630.1	SHOX	6.599	0.864965	648	655	-1	ATAATAAA
MA0507.1	POU2F2	6.597	0.826413	503	515	1	ATTTTTTGTATTT
MA0725.1	VSX1	6.596	0.856865	1213	1220	-1	TTAATAAA
MA0648.1	GSC	6.592	0.85032	207	216	-1	TGTAATCCAG
MA0671.1	NFIX	6.592	0.907473	135	143	-1	CATGGCAAA
MA0524.2	TFAP2C	6.592	0.843568	784	795	1	TTCCTGGAGGCG
MA0028.1	ELK1	6.591	0.831274	1603	1612	1	GCTCCGAAAG
MA0706.1	MEOX2	6.591	0.860844	1236	1245	1	CGCAATGAAC
MA0903.1	HOXB3	6.59	0.887846	1212	1221	1	ATTTATTAAG
MA0644.1	ESX1	6.589	0.862326	1085	1094	1	CCCATTTAAC
MA0037.2	GATA3	6.588	0.87266	2063	2070	-1	AAATAAGA
MA0806.1	TBX4	6.588	0.86143	1627	1634	1	AGGCGTGG
MA0079.3	SP1	6.587	0.864013	1120	1130	-1	GGACCTCCCCT
MA0162.2	EGR1	6.583	0.850678	1927	1940	-1	CCGACGCCCCCCCT
MA0667.1	MYF6	6.582	0.814712	1069	1078	-1	AATACCTGTC
MA0598.1	EHF	6.578	0.870651	822	829	-1	CTTTCCTG
MA0598.1	EHF	6.578	0.870651	1099	1106	-1	CTTTCCTG
MA0893.1	GSX2	6.578	0.862074	733	742	-1	CATCATTATT
MA0057.1	MZF1(var.2)	6.578	0.829161	1326	1335	1	AAAGGGGGGG
MA0516.1	SP2	6.578	0.813305	1921	1935	-1	GCCCCCCCTCAACCT
MA0903.1	HOXB3	6.577	0.887544	321	330	-1	ATACATTACC
MA0099.2	FOS::JUN	6.574	0.850709	361	367	-1	AGACTCA
MA0470.1	E2F4	6.571	0.848869	2047	2057	1	TGGGGGGAGGG
MA0625.1	NFATC3	6.571	0.825945	1027	1036	1	ACTTTTCATA
MA0786.1	POU3F1	6.571	0.805947	652	663	1	TTATGTAGAGGT
MA0524.2	TFAP2C	6.571	0.843227	1747	1758	-1	CACCCTAAGCGA
MA0595.1	SREBF1	6.569	0.813127	1964	1973	1	CACAGCCCAT
MA0893.1	GSX2	6.566	0.861742	1084	1093	1	CCCCATTTAA
MA0738.1	HIC2	6.566	0.875473	916	924	-1	ATGCAAGCC
MA0650.1	HOXA13	6.566	0.821178	1086	1095	1	CCATTTAACA
MA0003.1	TFAP2A	6.566	0.875155	49	57	1	GCCTCAGCC
MA0003.1	TFAP2A	6.566	0.875155	449	457	1	GCCTCAGCC
MA0722.1	VAX1	6.566	0.86928	648	655	1	TTTATTAT
MA0886.1	EMX2	6.564	0.881652	1236	1245	1	CGCAATGAAC
MA0156.1	FEV	6.561	0.808171	1285	1292	-1	CCGGGAGT
MA0156.1	FEV	6.561	0.808171	1289	1296	1	CCGGAAGA
MA0156.1	FEV	6.561	0.808171	163	170	-1	CCAGAAGT
MA0156.1	FEV	6.561	0.808171	636	643	1	CCAGAAGT
MA0156.1	FEV	6.561	0.808171	1163	1170	1	CCAGAAGT
MA0024.2	E2F1	6.559	0.8667	1993	2003	-1	TGCGCGGGCGG
MA0124.1	NKX3-1	6.555	0.81938	961	967	-1	TCACTTA
MA0033.1	FOXL1	6.554	0.902063	1241	1248	1	TGAACATA
MA0033.1	FOXL1	6.554	0.902063	1040	1047	-1	TAAAGATA
MA0598.1	EHF	6.552	0.870187	46	53	1	CCTGCCTC
MA0598.1	EHF	6.552	0.870187	446	453	1	CCTGCCTC
MA0598.1	EHF	6.552	0.870187	1870	1877	-1	CCTCCCTC
MA0598.1	EHF	6.552	0.870187	1867	1874	-1	CCCTCCTC
MA0598.1	EHF	6.552	0.870187	1874	1881	-1	CCCTCCTC
MA0598.1	EHF	6.552	0.870187	1898	1905	-1	CCCTCCTC
MA0646.1	GCM1	6.552	0.835913	1703	1713	1	AATGAGGGCGG
MA0812.1	TFAP2B(var.2)	6.549	0.849496	1669	1679	-1	GCCCTCAGGGG
MA0712.1	OTX2	6.546	0.882991	1577	1584	-1	ATTATCCC
MA0504.1	NR2C2	6.545	0.803037	1415	1429	1	CGAGGTTGGAGCGCG
MA0466.2	CEBPB	6.543	0.873888	133	142	-1	ATGGCAAAAC
MA0706.1	MEOX2	6.543	0.859644	1794	1803	-1	ACCCATTAGC
MA0671.1	NFIX	6.541	0.906272	1339	1347	-1	CGGGCCAGA
MA0160.1	NR4A2	6.541	0.821013	1833	1840	1	GCGGTCAC
MA0160.1	NR4A2	6.541	0.821013	760	767	1	AAGGTAAA
MA0597.1	THAP1	6.541	0.86782	740	748	1	ATGCCAATA
MA0103.2	ZEB1	6.541	0.856458	571	579	-1	GATCACCTG
MA0148.3	FOXA1	6.54	0.864327	960	974	-1	CATTTGTTCACTTAT
MA0747.1	SP8	6.54	0.803603	1968	1979	1	GCCCATCCCATC
MA0598.1	EHF	6.536	0.869902	782	789	1	AATTCCTG
MA0156.1	FEV	6.534	0.807227	264	271	1	TAGGAATT
MA0650.1	HOXA13	6.534	0.820504	1137	1146	1	CTATTCAAAC
MA0806.1	TBX4	6.534	0.860341	686	693	1	GTGTGTGA
MA0635.1	BARHL2	6.533	0.892112	1209	1218	-1	AATAAATTCT
MA0079.1	SP1	6.532	0.814709	577	586	-1	GCGGGTGGAT
MA0811.1	TFAP2B	6.532	0.846394	1980	1991	1	TCCCCGACGCCG
MA0032.1	FOXC1	6.53	0.947329	1357	1364	1	GGAATGTA
MA0661.1	MEOX1	6.53	0.861538	1236	1245	1	CGCAATGAAC
MA0837.1	CEBPE	6.525	0.85692	955	964	-1	CTTATTCAAC
MA0814.1	TFAP2C(var.2)	6.524	0.85272	785	795	-1	CGCCTCCAGGA
MA0258.2	ESR2	6.523	0.815942	846	860	1	AGGTCTGGGTGTTTT
MA0160.1	NR4A2	6.523	0.820381	1293	1300	1	AAGACCAG
MA0801.1	MGA	6.522	0.862588	1963	1970	-1	GGCTGTGA
MA0625.1	NFATC3	6.516	0.824547	1158	1167	1	TGATTCCAGA
MA0145.3	TFCP2	6.516	0.825364	1186	1195	1	GGACCAGATT
MA0612.1	EMX1	6.515	0.846174	104	113	1	GCTAATTTTT
MA0612.1	EMX1	6.515	0.846174	499	508	1	GCTAATTTTT
MA0018.2	CREB1	6.514	0.814894	1168	1175	-1	TGACGACT
MA0792.1	POU5F1B	6.512	0.834323	653	661	1	TATGTAGAG
MA0099.2	FOS::JUN	6.507	0.848264	1191	1197	-1	TGAATCT
MA0892.1	GSX1	6.507	0.871486	1212	1221	-1	CTTAATAAAT
MA0688.1	TBX2	6.507	0.823462	685	695	1	TGTGTGTGAGT
MA0470.1	E2F4	6.504	0.847808	1992	2002	-1	GCGCGGGCGGG
MA0890.1	GBX2	6.504	0.871218	305	314	-1	ACCAATCAAA
MA0706.1	MEOX2	6.503	0.858644	733	742	-1	CATCATTATT
MA0671.1	NFIX	6.502	0.905354	1405	1413	1	ACAGCCAGA
MA0032.1	FOXC1	6.501	0.945707	59	66	1	CCCGAGTA
MA0032.1	FOXC1	6.501	0.945707	459	466	1	CCCGAGTA
MA0650.1	HOXA13	6.501	0.819809	349	358	-1	CTCAAAAAAA
MA0093.1	USF1	6.501	0.828281	571	577	1	CAGGTGA
MA0465.1	CDX2	6.499	0.850604	647	657	-1	ACATAATAAAG
MA0080.2	SPI1	6.496	0.831839	1881	1887	1	GGGAAGA
MA0081.1	SPIB	6.493	0.864144	833	839	1	AAGGGAA
MA0079.1	SP1	6.491	0.813279	1663	1672	-1	GGGGCAGCGA
MA0763.1	ETV3	6.489	0.808704	635	644	1	GCCAGAAGTC
MA0893.1	GSX2	6.488	0.859584	1579	1588	-1	TCAAATTATC
MA0057.1	MZF1(var.2)	6.487	0.826282	51	60	-1	GGAGGCTGAG
MA0057.1	MZF1(var.2)	6.487	0.826282	451	460	-1	GGAGGCTGAG
MA0152.1	NFATC2	6.487	0.820284	662	668	1	GTTTCCC
MA0152.1	NFATC2	6.487	0.820284	1851	1857	1	GTTTCCC
MA0466.2	CEBPB	6.485	0.873102	1227	1236	1	ATTGCGCAGC
MA0671.1	NFIX	6.483	0.904907	1454	1462	-1	TCGGCCAAT
MA0674.1	NKX6-1	6.482	0.877937	1795	1802	-1	CCCATTAG
MA0079.1	SP1	6.481	0.812931	1422	1431	1	GGAGCGCGGT
MA0774.1	MEIS2	6.479	0.847508	1202	1209	-1	TTGACGGG
MA0033.1	FOXL1	6.476	0.898528	1447	1454	1	TACAAATA
MA0101.1	REL	6.474	0.80103	1121	1130	1	GGGGAGGTCC
MA0101.1	REL	6.474	0.80103	1123	1132	-1	GGGGACCTCC
MA0003.1	TFAP2A	6.472	0.872088	1737	1745	-1	GCCTCCGAC
MA0018.2	CREB1	6.469	0.813246	1613	1620	1	CGACGCAA
MA0056.1	MZF1	6.469	0.880627	1083	1088	-1	TGGGGG
MA0056.1	MZF1	6.469	0.880627	2047	2052	1	TGGGGG
MA0056.1	MZF1	6.469	0.880627	877	882	1	TGAGGA
MA0056.1	MZF1	6.469	0.880627	1049	1054	-1	TGAGGA
MA0814.1	TFAP2C(var.2)	6.469	0.851837	1669	1679	-1	GCCCTCAGGGG
MA0800.1	EOMES	6.468	0.812446	1028	1040	-1	AATGTATGAAAAG
MA0711.1	OTX1	6.468	0.887744	2016	2023	-1	CTAAGCCA
MA0747.1	SP8	6.468	0.802265	2030	2041	-1	CCACCGCCGCCT
MA0722.1	VAX1	6.468	0.866498	1237	1244	-1	TTCATTGC
MA0778.1	NFKB2	6.467	0.831671	436	448	1	AAGGGATTCTCCT
MA0903.1	HOXB3	6.466	0.884959	305	314	-1	ACCAATCAAA
MA0663.1	MLX	6.466	0.815787	569	578	1	CTCAGGTGAT
MA0644.1	ESX1	6.463	0.859087	984	993	-1	CAAAATTAGT
MA0033.1	FOXL1	6.462	0.897893	1006	1013	-1	TTGGCATA
MA0634.1	ALX3	6.461	0.844716	1212	1221	-1	CTTAATAAAT
MA0162.2	EGR1	6.46	0.849361	1980	1993	1	TCCCCGACGCCGCC
MA0785.1	POU2F1	6.458	0.814318	1239	1250	-1	ACTATGTTCATT
MA0824.1	ID4	6.455	0.849035	80	89	-1	TGCGCCTGGC
MA0644.1	ESX1	6.454	0.858856	1212	1221	-1	CTTAATAAAT
MA0892.1	GSX1	6.454	0.870046	984	993	-1	CAAAATTAGT
MA0057.1	MZF1(var.2)	6.453	0.825207	2046	2055	1	CTGGGGGGAG
MA0695.1	ZBTB7C	6.453	0.801874	1079	1090	1	TTGACCCCCATT
MA0093.1	USF1	6.452	0.826595	570	576	-1	CACCTGA
MA0093.1	USF1	6.452	0.826595	873	879	1	CACCTGA
MA0700.1	LHX2	6.45	0.873123	1794	1803	1	GCTAATGGGT
MA0660.1	MEF2B	6.45	0.834858	104	115	-1	ACAAAAATTAGC
MA0662.1	MIXL1	6.443	0.874539	1579	1588	1	GATAATTTGA
MA0884.1	DUXA	6.441	0.810518	306	318	-1	TTGTACCAATCAA
MA0160.1	NR4A2	6.441	0.8175	1124	1131	1	GAGGTCCC
MA0160.1	NR4A2	6.441	0.8175	753	760	1	AAGGTCCA
MA0516.1	SP2	6.438	0.811406	1461	1475	-1	ACCGCGCCCTCTTTC
MA0472.2	EGR2	6.437	0.835468	1529	1539	-1	GCGCCTGCGCA
MA0158.1	HOXA5	6.437	0.87964	1211	1218	-1	AATAAATT
MA0158.1	HOXA5	6.436	0.879605	210	217	-1	CTGTAATC
MA0158.1	HOXA5	6.436	0.879605	472	479	-1	CTGTAATC
MA0158.1	HOXA5	6.436	0.879605	608	615	-1	CTGTAATC
MA0717.1	RAX2	6.435	0.870213	105	112	1	CTAATTTT
MA0717.1	RAX2	6.435	0.870213	500	507	1	CTAATTTT
MA0717.1	RAX2	6.435	0.870213	985	992	1	CTAATTTT
MA0084.1	SRY	6.434	0.824972	271	279	1	TTTAACATT
MA0690.1	TBX21	6.433	0.820665	1140	1149	-1	CAGGTTTGAA
MA0725.1	VSX1	6.431	0.852229	648	655	1	TTTATTAT
MA0258.2	ESR2	6.429	0.8147	222	236	1	GAGCCACCGTGCCCG
MA0007.2	AR	6.427	0.828791	1270	1284	1	TGGAACAGGCGGAAT
MA0836.1	CEBPD	6.426	0.863373	133	142	-1	ATGGCAAAAC
MA0893.1	GSX2	6.426	0.857869	104	113	-1	AAAAATTAGC
MA0893.1	GSX2	6.426	0.857869	499	508	-1	AAAAATTAGC
MA0597.1	THAP1	6.426	0.8643	1300	1308	-1	CCGCCCAGC
MA0800.1	EOMES	6.424	0.811726	685	697	1	TGTGTGTGAGTAT
MA0037.1	GATA3	6.423	0.91756	1441	1446	1	AGATAT
MA0003.1	TFAP2A	6.423	0.870489	97	105	-1	GCCGGGCGT
MA0003.1	TFAP2A	6.423	0.870489	492	500	-1	GCCGGGCGT
MA0786.1	POU3F1	6.422	0.8033	1238	1249	-1	CTATGTTCATTG
MA0152.1	NFATC2	6.421	0.81785	1881	1887	-1	TCTTCCC
MA0722.1	VAX1	6.42	0.865135	315	322	-1	CCAATTGT
MA0635.1	BARHL2	6.418	0.889971	1482	1491	1	GCTAAAAGCT
MA0080.2	SPI1	6.418	0.82924	998	1004	-1	AAGAAGC
MA0630.1	SHOX	6.415	0.859036	1213	1220	1	TTTATTAA
MA0688.1	TBX2	6.413	0.821665	724	734	1	GACCTGTGAAA
MA0726.1	VSX2	6.413	0.844877	1213	1220	-1	TTAATAAA
MA0160.1	NR4A2	6.412	0.816481	1079	1086	-1	GGGGTCAA
MA0484.1	HNF4G	6.411	0.831882	69	83	1	TGGGACTACAGGCCA
MA0161.1	NFIC	6.41	0.889892	278	283	1	TTGGAT
MA0703.1	LMX1B	6.408	0.863897	1237	1244	1	GCAATGAA
MA0498.2	MEIS1	6.408	0.917091	1170	1176	-1	ATGACGA
MA0003.3	TFAP2A	6.408	0.855976	1349	1359	-1	TCCCTGAAGGT
MA0753.1	ZNF740	6.408	0.812981	1948	1957	-1	CCCCCGCCCA
MA0157.1	FOXO3	6.406	0.807316	1850	1857	-1	GGGAAACT
MA0721.1	UNCX	6.405	0.867795	1795	1802	-1	CCCATTAG
MA0846.1	FOXC2	6.404	0.835303	1218	1229	1	TAAGCACATATT
MA0882.1	DLX6	6.403	0.879808	105	112	-1	AAAATTAG
MA0882.1	DLX6	6.403	0.879808	500	507	-1	AAAATTAG
MA0882.1	DLX6	6.403	0.879808	985	992	-1	AAAATTAG
MA0131.2	HINFP	6.403	0.805648	1907	1918	1	GGTCGTCCGGGG
MA0032.1	FOXC1	6.401	0.940113	1284	1291	-1	CGGGAGTA
MA0902.1	HOXB2	6.4	0.878232	321	330	-1	ATACATTACC
MA0095.1	YY1	6.4	0.898715	1856	1861	1	CCCATC
MA0095.1	YY1	6.4	0.898715	1969	1974	1	CCCATC
MA0095.1	YY1	6.4	0.898715	1974	1979	1	CCCATC
MA0098.3	ETS1	6.398	0.842533	1288	1297	1	CCCGGAAGAC
MA0648.1	GSC	6.395	0.846	1794	1803	1	GCTAATGGGT
MA0612.1	EMX1	6.391	0.84269	1579	1588	-1	TCAAATTATC
MA0516.1	SP2	6.389	0.810741	1990	2004	1	CGCCCGCCCGCGCAG
MA0812.1	TFAP2B(var.2)	6.389	0.847071	584	594	-1	AGGCCGAGGCG
MA0764.1	ETV4	6.388	0.836983	1284	1293	-1	TCCGGGAGTA
MA0647.1	GRHL1	6.384	0.808019	1067	1078	-1	AATACCTGTCTG
MA0105.3	NFKB1	6.383	0.842092	1122	1132	1	GGGAGGTCCCC
MA0707.1	MNX1	6.378	0.857287	980	989	1	ATCAACTAAT
MA0710.1	NOTO	6.378	0.882902	763	772	-1	TTTCATTTAC
MA0707.1	MNX1	6.377	0.857264	733	742	1	AATAATGATG
MA0057.1	MZF1(var.2)	6.376	0.822771	831	840	1	GGAAGGGAAG
MA0523.1	TCF7L2	6.37	0.830471	241	254	-1	AAACATGTAAGAAT
MA0759.1	ELK3	6.369	0.825023	1284	1293	-1	TCCGGGAGTA
MA0471.1	E2F6	6.367	0.854959	1949	1959	1	GGGCGGGGGAT
MA0723.1	VAX2	6.367	0.8653	315	322	-1	CCAATTGT
MA0647.1	GRHL1	6.366	0.807746	1067	1078	1	CAGACAGGTATT
MA0618.1	LBX1	6.365	0.858916	315	322	1	ACAATTGG
MA0688.1	TBX2	6.364	0.820728	1030	1040	-1	AATGTATGAAA
MA0597.1	THAP1	6.36	0.862281	484	492	1	CCGCCACCA
MA0703.1	LMX1B	6.359	0.86243	306	313	-1	CCAATCAA
MA0625.1	NFATC3	6.356	0.820482	821	830	-1	TCTTTCCTGA
MA0079.3	SP1	6.356	0.861106	2052	2062	-1	GTCCCCCCTCC
MA0847.1	FOXD2	6.354	0.888864	115	121	-1	AAAAATA
MA0847.1	FOXD2	6.354	0.888864	511	517	-1	AAAAATA
MA0524.1	TFAP2C	6.354	0.844083	783	797	-1	TGCGCCTCCAGGAAT
MA0690.1	TBX21	6.353	0.819346	971	980	1	AATGAGTGAA
MA0024.2	E2F1	6.352	0.863586	1302	1312	1	TGGGCGGCTGG
MA0442.1	SOX10	6.352	0.886447	240	245	1	CATTCT
MA0489.1	JUN(var.2)	6.351	0.84666	360	373	-1	AGAGTGAGACTCAG
MA0630.1	SHOX	6.349	0.856909	105	112	-1	AAAATTAG
MA0630.1	SHOX	6.349	0.856909	500	507	-1	AAAATTAG
MA0630.1	SHOX	6.349	0.856909	985	992	-1	AAAATTAG
MA0079.1	SP1	6.348	0.808291	895	904	-1	GGCGGAGGGT
MA0719.1	RHOXF1	6.346	0.927714	102	109	-1	ATTAGCCG
MA0719.1	RHOXF1	6.346	0.927714	497	504	-1	ATTAGCCG
MA0876.1	BSX	6.344	0.898737	105	112	-1	AAAATTAG
MA0876.1	BSX	6.344	0.898737	500	507	-1	AAAATTAG
MA0876.1	BSX	6.344	0.898737	985	992	-1	AAAATTAG
MA0599.1	KLF5	6.344	0.883957	1707	1716	-1	GGCCCGCCCT
MA0524.2	TFAP2C	6.344	0.839538	169	180	1	GGCCTCAAGCGA
MA0028.1	ELK1	6.343	0.823033	1456	1465	1	TGGCCGAAAG
MA0740.1	KLF14	6.342	0.816643	231	244	1	TGCCCGGCCCATTC
MA0760.1	ERF	6.339	0.806096	635	644	1	GCCAGAAGTC
MA0033.1	FOXL1	6.338	0.892273	1384	1391	-1	AAGCCATA
MA0028.1	ELK1	6.337	0.822833	633	642	1	CGGCCAGAAG
MA0028.1	ELK1	6.337	0.822833	164	173	-1	AGGCCAGAAG
MA0158.1	HOXA5	6.335	0.876048	107	114	-1	CAAAAATT
MA0490.1	JUNB	6.334	0.871781	618	628	-1	CGGTGGCTCAT
MA0905.1	HOXC10	6.332	0.865234	732	741	-1	ATCATTATTT
MA0597.1	THAP1	6.332	0.861424	564	572	1	CTGACCTCA
MA0130.1	ZNF354C	6.331	0.886867	90	95	1	GACCAC
MA0130.1	ZNF354C	6.331	0.886867	1680	1685	-1	GACCAC
MA0156.1	FEV	6.329	0.800058	1564	1571	-1	AAGGTAAT
MA0740.1	KLF14	6.329	0.816473	1928	1941	-1	ACCGACGCCCCCCC
MA0131.2	HINFP	6.325	0.804252	1505	1516	1	CTCCGTGCGCCG
MA0741.1	KLF16	6.323	0.821276	894	904	1	GACCCTCCGCC
MA0495.1	MAFF	6.322	0.803877	1358	1375	-1	GCAGAGGCAGCTACATTC
MA0824.1	ID4	6.321	0.846466	1069	1078	-1	AATACCTGTC
MA0746.1	SP3	6.321	0.82883	580	590	1	CACCCGCCTCG
MA0131.2	HINFP	6.32	0.804163	894	905	1	GACCCTCCGCCT
MA0717.1	RAX2	6.32	0.866865	1213	1220	1	TTTATTAA
MA0719.1	RHOXF1	6.32	0.927213	769	776	1	GAAAGCCC
MA0746.1	SP3	6.318	0.828771	2028	2038	-1	CCGCCGCCTCC
MA0462.1	BATF::JUN	6.316	0.867386	1191	1201	-1	TGAATGAATCT
MA0028.2	ELK1	6.313	0.84685	1288	1297	1	CCCGGAAGAC
MA0886.1	EMX2	6.312	0.877391	1212	1221	1	ATTTATTAAG
MA0708.1	MSX2	6.309	0.854977	1237	1244	1	GCAATGAA
MA0873.1	HOXD12	6.308	0.833997	856	866	-1	GCTCACAAAAC
MA0599.1	KLF5	6.308	0.883499	1753	1762	-1	GGCCCACCCT
MA0495.1	MAFF	6.307	0.803699	732	749	-1	GTATTGGCATCATTATTT
MA0105.4	NFKB1	6.305	0.836178	572	584	1	AGGTGATCCACCC
MA0162.2	EGR1	6.304	0.847691	1873	1886	-1	CTTCCCCCTCCTCC
MA0145.3	TFCP2	6.3	0.821301	911	920	-1	AAGCCGGCTC
MA0805.1	TBX1	6.299	0.846974	1141	1148	-1	AGGTTTGA
MA0018.2	CREB1	6.296	0.806911	1742	1749	-1	CGACGCCT
MA0148.1	FOXA1	6.296	0.825576	867	877	1	TATTTGCACCT
MA0528.1	ZNF263	6.296	0.80664	821	841	1	TCAGGAAAGAGGAAGGGAAGG
MA0794.1	PROX1	6.294	0.823963	1166	1177	-1	AATGACGACTTC
MA0080.2	SPI1	6.293	0.825075	1726	1732	-1	AGGAAAA
MA0703.1	LMX1B	6.292	0.860425	1580	1587	-1	CAAATTAT
MA0706.1	MEOX2	6.292	0.853369	1579	1588	-1	TCAAATTATC
MA0079.1	SP1	6.292	0.806338	1915	1924	1	GGGGTTAGGT
MA0024.2	E2F1	6.291	0.862668	1891	1901	1	CGAGGGGGAGG
MA0671.1	NFIX	6.29	0.900363	1263	1271	-1	CATGCCATC
MA0674.1	NKX6-1	6.29	0.873766	648	655	1	TTTATTAT
MA0716.1	PRRX1	6.29	0.864325	1795	1802	-1	CCCATTAG
MA0079.3	SP1	6.29	0.860276	2028	2038	-1	CCGCCGCCTCC
MA0161.1	NFIC	6.285	0.885706	1161	1166	-1	CTGGAA
MA0831.1	TFE3	6.281	0.846621	569	578	1	CTCAGGTGAT
MA0901.1	HOXB13	6.277	0.834959	1211	1220	-1	TTAATAAATT
MA0528.1	ZNF263	6.273	0.806437	825	845	1	GAAAGAGGAAGGGAAGGCTGT
MA0648.1	GSC	6.272	0.843302	1554	1563	-1	ATTAAGCCGC
MA0090.2	TEAD1	6.272	0.852435	1969	1978	1	CCCATCCCAT
MA0675.1	NKX6-2	6.266	0.874186	1580	1587	-1	CAAATTAT
MA0785.1	POU2F1	6.266	0.811128	1027	1038	-1	TGTATGAAAAGT
MA0766.1	GATA5	6.265	0.883875	1441	1448	1	AGATATTA
MA0152.1	NFATC2	6.265	0.812096	823	829	-1	CTTTCCT
MA0152.1	NFATC2	6.265	0.812096	1100	1106	-1	CTTTCCT
MA0674.1	NKX6-1	6.264	0.873201	648	655	-1	ATAATAAA
MA0714.1	PITX3	6.261	0.848064	1577	1585	-1	AATTATCCC
MA0741.1	KLF16	6.256	0.820181	1329	1339	-1	AAACCCCCCCC
MA0057.1	MZF1(var.2)	6.256	0.818975	581	590	-1	CGAGGCGGGT
MA0634.1	ALX3	6.253	0.839198	104	113	-1	AAAAATTAGC
MA0634.1	ALX3	6.253	0.839198	499	508	-1	AAAAATTAGC
MA0661.1	MEOX1	6.253	0.855831	1579	1588	-1	TCAAATTATC
MA0522.2	TCF3	6.253	0.874986	569	578	-1	ATCACCTGAG
MA0528.1	ZNF263	6.252	0.806252	1877	1897	1	GAGGGGGAAGAAGACGAGGGG
MA0033.2	FOXL1	6.25	0.890013	964	970	1	GTGAACA
MA0713.1	PHOX2A	6.249	0.818241	1637	1647	1	CAACCAAATCA
MA0862.1	GMEB2	6.244	0.837383	1613	1620	1	CGACGCAA
MA0081.1	SPIB	6.244	0.855637	1728	1734	-1	GGAGGAA
MA0090.2	TEAD1	6.239	0.851755	749	758	-1	GACCTTCCTG
MA0036.1	GATA2	6.232	0.97565	157	161	-1	CGATA
MA0036.1	GATA2	6.232	0.97565	401	405	-1	AGATA
MA0036.1	GATA2	6.232	0.97565	1040	1044	-1	AGATA
MA0036.1	GATA2	6.232	0.97565	1441	1445	1	AGATA
MA0666.1	MSX1	6.226	0.864173	1580	1587	-1	CAAATTAT
MA0084.1	SRY	6.226	0.818009	1154	1162	-1	AATCACAAA
MA0095.1	YY1	6.225	0.889777	1268	1273	-1	TCCATG
MA0095.1	YY1	6.225	0.889777	2012	2017	1	TCCATG
MA0095.1	YY1	6.225	0.889777	695	700	-1	TCCATA
MA0162.2	EGR1	6.224	0.846834	894	907	1	GACCCTCCGCCTTG
MA0148.1	FOXA1	6.224	0.824326	333	343	1	TTTTTTCTTTT
MA0637.1	CENPB	6.223	0.824965	1455	1469	-1	CCCTCTTTCGGCCAA
MA0908.1	HOXD11	6.221	0.824318	646	655	-1	ATAATAAAGA
MA0018.2	CREB1	6.22	0.804127	638	645	-1	TGACTTCT
MA0763.1	ETV3	6.22	0.803195	1284	1293	-1	TCCGGGAGTA
MA0723.1	VAX2	6.22	0.861414	734	741	1	ATAATGAT
MA0671.1	NFIX	6.219	0.898692	77	85	1	CAGGCCAGG
MA0671.1	NFIX	6.219	0.898692	1094	1102	1	CAGGCCAGG
MA0618.1	LBX1	6.217	0.855756	1213	1220	-1	TTAATAAA
MA0076.2	ELK4	6.216	0.837634	635	645	-1	TGACTTCTGGC
MA0597.1	THAP1	6.216	0.857873	136	144	1	TTGCCATGT
MA0079.1	SP1	6.213	0.803582	1330	1339	1	GGGGGGGTTT
MA0694.1	ZBTB7B	6.213	0.808622	1079	1090	1	TTGACCCCCATT
MA0837.1	CEBPE	6.206	0.851749	705	714	1	TTTACGAAAG
MA0710.1	NOTO	6.206	0.87986	984	993	-1	CAAAATTAGT
MA0807.1	TBX5	6.206	0.833583	2054	2061	1	AGGGGGGA
MA0782.1	PKNOX1	6.205	0.84018	212	223	1	TTACAGGTGTGA
MA0003.1	TFAP2A	6.205	0.863375	1343	1351	1	GCCCGCACC
MA0901.1	HOXB13	6.197	0.8336	2067	2076	-1	CTAACAAAAT
MA0052.3	MEF2A	6.197	0.815144	104	115	-1	ACAAAAATTAGC
MA0052.2	MEF2A	6.195	0.811256	346	360	-1	GTCTCAAAAAAAAAA
MA0664.1	MLXIPL	6.194	0.814055	569	578	-1	ATCACCTGAG
MA0079.3	SP1	6.193	0.859056	828	838	-1	TCCCTTCCTCT
MA0892.1	GSX1	6.192	0.862931	1084	1093	1	CCCCATTTAA
MA0809.1	TEAD4	6.192	0.855186	238	247	1	CCCATTCTTA
MA0842.1	NRL	6.19	0.837594	1319	1329	-1	CTTTCGCTGTC
MA0674.1	NKX6-1	6.186	0.871506	1213	1220	-1	TTAATAAA
MA0810.1	TFAP2A(var.2)	6.186	0.852376	1428	1439	-1	AGCCCTAGACCG
MA0811.1	TFAP2B	6.186	0.840906	169	180	1	GGCCTCAAGCGA
MA0131.2	HINFP	6.183	0.801711	1471	1482	1	GCGGTTCCGCAG
MA0655.1	JDP2	6.183	0.830947	618	626	-1	GTGGCTCAT
MA0597.1	THAP1	6.181	0.856802	480	488	1	GCGCCCGCC
MA0084.1	SRY	6.177	0.816368	311	319	1	TGGTACAAT
MA0259.1	ARNT::HIF1A	6.175	0.850121	1505	1512	1	CTCCGTGC
MA0892.1	GSX1	6.174	0.862442	104	113	-1	AAAAATTAGC
MA0892.1	GSX1	6.174	0.862442	499	508	-1	AAAAATTAGC
MA0158.1	HOXA5	6.173	0.870342	1043	1050	1	CTTTAATC
MA0908.1	HOXD11	6.173	0.823373	703	712	-1	TTCGTAAACT
MA0027.2	EN1	6.171	0.87626	1237	1244	1	GCAATGAA
MA0890.1	GBX2	6.171	0.864734	1236	1245	1	CGCAATGAAC
MA0634.1	ALX3	6.167	0.836916	984	993	1	ACTAATTTTG
MA0634.1	ALX3	6.167	0.836916	1794	1803	-1	ACCCATTAGC
MA0902.1	HOXB2	6.167	0.87218	1034	1043	1	ATACATTATC
MA0848.1	FOXO4	6.163	0.871427	703	709	-1	GTAAACT
MA0717.1	RAX2	6.163	0.862294	1213	1220	-1	TTAATAAA
MA0027.2	EN1	6.162	0.876065	1580	1587	-1	CAAATTAT
MA0105.3	NFKB1	6.162	0.838868	1332	1342	1	GGGGGTTTCTG
MA0692.1	TFEB	6.159	0.844979	569	578	1	CTCAGGTGAT
MA0759.1	ELK3	6.158	0.821098	162	171	-1	GCCAGAAGTT
MA0738.1	HIC2	6.157	0.866368	2054	2062	-1	GTCCCCCCT
MA0845.1	FOXB1	6.155	0.821388	1445	1455	1	ATTACAAATAT
MA0701.1	LHX9	6.155	0.872161	315	322	1	ACAATTGG
MA0721.1	UNCX	6.153	0.860378	105	112	1	CTAATTTT
MA0721.1	UNCX	6.153	0.860378	500	507	1	CTAATTTT
MA0721.1	UNCX	6.153	0.860378	985	992	1	CTAATTTT
MA0688.1	TBX2	6.152	0.816676	1139	1149	-1	CAGGTTTGAAT
MA0902.1	HOXB2	6.151	0.871764	305	314	-1	ACCAATCAAA
MA0688.1	TBX2	6.151	0.816657	371	381	-1	TGGGTGACAGA
MA0741.1	KLF16	6.15	0.818448	179	189	1	GACCCACCAAC
MA0716.1	PRRX1	6.148	0.860606	1213	1220	1	TTTATTAA
MA0028.1	ELK1	6.147	0.816519	1286	1295	-1	CTTCCGGGAG
MA0612.1	EMX1	6.147	0.835834	984	993	1	ACTAATTTTG
MA0033.1	FOXL1	6.147	0.883617	1075	1082	-1	TCAAAATA
MA0716.1	PRRX1	6.147	0.86058	648	655	-1	ATAATAAA
MA0077.1	SOX9	6.147	0.803465	732	740	-1	TCATTATTT
MA0052.2	MEF2A	6.146	0.810596	102	116	-1	TACAAAAATTAGCCG
MA0498.2	MEIS1	6.144	0.9115	25	31	-1	CCGACAG
MA0080.2	SPI1	6.144	0.82011	835	841	1	GGGAAGG
MA0080.2	SPI1	6.144	0.82011	1131	1137	-1	GGGAAGG
MA0098.1	ETS1	6.142	0.923651	290	295	1	GTTCCG
MA0098.1	ETS1	6.142	0.923651	1474	1479	1	GTTCCG
MA0098.1	ETS1	6.142	0.923651	1279	1284	-1	ATTCCG
MA0098.1	ETS1	6.142	0.923651	1700	1705	-1	ATTCCG
MA0662.1	MIXL1	6.142	0.866705	984	993	1	ACTAATTTTG
MA0018.2	CREB1	6.141	0.801234	192	199	-1	GGAGGCCA
MA0017.2	NR2F1	6.141	0.854109	1076	1088	-1	TGGGGGTCAAAAT
MA0465.1	CDX2	6.14	0.845205	1381	1391	-1	AAGCCATAACT
MA0477.1	FOSL1	6.139	0.853869	219	229	-1	GGTGGCTCACA
MA0484.1	HNF4G	6.139	0.828378	753	767	1	AAGGTCCAAGGTAAA
MA0077.1	SOX9	6.139	0.803235	668	676	1	CCCTTGTAC
MA0597.1	THAP1	6.139	0.855517	1709	1717	-1	CGGCCCGCC
MA0740.1	KLF14	6.131	0.813891	1326	1339	-1	AAACCCCCCCCTTT
MA0625.1	NFATC3	6.131	0.814766	134	143	1	TTTTGCCATG
MA0746.1	SP3	6.13	0.825069	232	242	1	GCCCGGCCCAT
MA0807.1	TBX5	6.13	0.831619	1199	1206	-1	ACGGGTGA
MA0634.1	ALX3	6.129	0.835907	1085	1094	1	CCCATTTAAC
MA0162.2	EGR1	6.129	0.845816	1894	1907	-1	CGCCCTCCTCCCCC
MA0154.2	EBF1	6.128	0.877471	1669	1679	-1	GCCCTCAGGGG
MA0850.1	FOXP3	6.127	0.871195	1448	1454	1	ACAAATA
MA0850.1	FOXP3	6.127	0.871195	1657	1663	-1	ACAAATA
MA0161.1	NFIC	6.127	0.880414	1420	1425	1	TTGGAG
MA0842.1	NRL	6.124	0.836174	1101	1111	1	GGAAAGCTGAG
MA0160.1	NR4A2	6.123	0.806326	642	649	-1	AAGATGAC
MA0079.1	SP1	6.122	0.800408	1644	1653	-1	GAGGGTTGAT
MA0027.2	EN1	6.119	0.87513	1580	1587	1	ATAATTTG
MA0148.2	FOXA1	6.119	0.824165	867	877	1	TATTTGCACCT
MA0774.1	MEIS2	6.119	0.839343	1317	1324	1	CGGACAGC
MA0033.1	FOXL1	6.115	0.882167	1029	1036	1	TTTTCATA
MA0662.1	MIXL1	6.115	0.866003	984	993	-1	CAAAATTAGT
MA0522.2	TCF3	6.115	0.872666	213	222	1	TACAGGTGTG
MA0886.1	EMX2	6.114	0.874042	733	742	1	AATAATGATG
MA0706.1	MEOX2	6.109	0.848794	984	993	1	ACTAATTTTG
MA0003.3	TFAP2A	6.109	0.851276	1349	1359	1	ACCTTCAGGGA
MA0662.1	MIXL1	6.106	0.865768	1236	1245	1	CGCAATGAAC
MA0161.1	NFIC	6.106	0.87971	137	142	-1	ATGGCA
MA0161.1	NFIC	6.106	0.87971	1264	1269	1	ATGGCA
MA0893.1	GSX2	6.104	0.848961	984	993	-1	CAAAATTAGT
MA0497.1	MEF2C	6.101	0.814799	103	117	-1	ATACAAAAATTAGCC
MA0741.1	KLF16	6.1	0.81763	1968	1978	1	GCCCATCCCAT
MA0842.1	NRL	6.099	0.835636	558	568	1	AAACTCCTGAC
MA0671.1	NFIX	6.097	0.895819	1805	1813	1	GTGGCCAGA
MA0765.1	ETV5	6.094	0.846679	828	837	1	AGAGGAAGGG
MA0903.1	HOXB3	6.093	0.876272	1034	1043	1	ATACATTATC
MA0103.2	ZEB1	6.093	0.848852	721	729	1	ACAGACCTG
MA0850.1	FOXP3	6.09	0.870264	250	256	-1	TTAAACA
MA0136.2	ELF5	6.089	0.833833	1130	1140	-1	ATAGGGAAGGG
MA0671.1	NFIX	6.089	0.895631	135	143	1	TTTGCCATG
MA0595.1	SREBF1	6.089	0.802586	172	181	1	CTCAAGCGAC
MA0900.1	HOXA2	6.087	0.868604	305	314	-1	ACCAATCAAA
MA0496.1	MAFK	6.086	0.838601	598	612	-1	TAATCCCAGCACTTT
MA0057.1	MZF1(var.2)	6.086	0.813598	1966	1975	-1	GGATGGGCTG
MA0057.1	MZF1(var.2)	6.086	0.813598	1873	1882	1	GGAGGAGGGG
MA0599.1	KLF5	6.085	0.880663	232	241	1	GCCCGGCCCA
MA0148.2	FOXA1	6.084	0.823565	333	343	1	TTTTTTCTTTT
MA0496.1	MAFK	6.084	0.838577	1101	1115	-1	CAGCCTCAGCTTTCC
MA0028.1	ELK1	6.083	0.814393	819	828	1	TGTCAGGAAA
MA0098.3	ETS1	6.079	0.837112	828	837	1	AGAGGAAGGG
MA0842.1	NRL	6.078	0.835184	598	608	1	AAAGTGCTGGG
MA0751.1	ZIC4	6.075	0.811535	590	604	1	GGCCTCCCAAAGTGC
MA0471.1	E2F6	6.073	0.850622	2051	2061	1	GGGAGGGGGGA
MA0708.1	MSX2	6.068	0.84943	105	112	-1	AAAATTAG
MA0708.1	MSX2	6.068	0.84943	500	507	-1	AAAATTAG
MA0708.1	MSX2	6.068	0.84943	985	992	-1	AAAATTAG
MA0778.1	NFKB2	6.067	0.826996	572	584	-1	GGGTGGATCACCT
MA0610.1	DMRT3	6.064	0.801187	975	985	1	AGTGAATCAAC
MA0767.1	GCM2	6.064	0.818076	1994	2003	-1	TGCGCGGGCG
MA0878.1	CDX1	6.063	0.851662	882	890	-1	CTCATATAT
MA0891.1	GSC2	6.063	0.841015	1278	1287	-1	AGTATTCCGC
MA0810.1	TFAP2A(var.2)	6.063	0.850467	169	180	-1	TCGCTTGAGGCC
MA0024.2	E2F1	6.062	0.859223	43	53	-1	GAGGCAGGAGA
MA0024.2	E2F1	6.062	0.859223	443	453	-1	GAGGCAGGAGA
MA0893.1	GSX2	6.062	0.847799	1212	1221	-1	CTTAATAAAT
MA0597.1	THAP1	6.062	0.85316	195	203	1	CCTCCCAAA
MA0597.1	THAP1	6.062	0.85316	592	600	1	CCTCCCAAA
MA0707.1	MNX1	6.061	0.850022	514	523	-1	TCTACTAAAA
MA0850.1	FOXP3	6.06	0.869509	710	716	1	GAAAGCA
MA0671.1	NFIX	6.059	0.894925	166	174	-1	GAGGCCAGA
MA0789.1	POU3F4	6.059	0.83484	271	279	-1	AATGTTAAA
[truncated: 2,939 more rows]
